# Supplementary material for: DNA methylation dictates histone modifications in developing male germ cells in the mouse
Source: Nucleic Acids Res. 2025 Nov 20;53(21):gkaf1240. doi: 10.1093/nar/gkaf1240 (PMC12631079; doi:10.1093/nar/gkaf1240)
Supplement: gkaf1240_Supplemental_Files [file gkaf1240_supplemental_files.zip]

Archive with 2 entries (2 files):
- Sugimoto_Supplementary_Figures_revised.pdf
- Sugimoto_Supplementary_Tables_revised.xlsx
