# Supplementary material for: DNA methylation dictates histone modifications in developing male germ cells in the mouse
Source: Nucleic Acids Res. 2025 Nov 20;53(21):gkaf1240. doi: 10.1093/nar/gkaf1240 (PMC12631079; doi:10.1093/nar/gkaf1240)
Supplement: gkaf1240_Supplemental_Files [file gkaf1240_supplemental_files.zip › Sugimoto_Supplementary_Tables_revised.xlsx]

## Sheet: Table S1
Table S1. mRNA expression and histone modifications of each mouse-specific retrotransposon family
In the genome, the L1 parts are jointly annotated by repeatmasker. Thus, the 5' regions of L1 were counted based on Supplementary Table S2. Other regions cannot be counted.
		Expression in spermatogonia (RPM)							H3K9me3 (spermatogonia) (ChIP/input)			H3K9me3 (L/Z spermatocytes) (ChIP/input)			H3K4me3 (spermatogonia) (ChIP/input)			H3K4me3 (L/Z spermatocytes) (ChIP/input)
repName	copy number	Dnmt3L WT (n=2)	Dnmt3L het (n=3)	Dnmt3L KO (n=3)	Pld6 WT (n=3)	Pld6 het (n=3)	Pld6 KO (n=5)	Dnmt3l/Pld6 double KO (n=2)	WT	Dnmt3L KO	Pld6 KO	WT	Dnmt3L KO	Pld6 KO	WT	Dnmt3L KO	Pld6 KO	WT	Dnmt3L KO	Pld6 KO
B1_Mm	42910	187.1	206.733	115.333	95.4667	73.7667	80.6	79.365	0.72	0.77	0.7	0.91	0.83	0.88	1.02	1.09	1.04	1.03	1	1.02
B1_Mus1	95081	141.3	159.033	104.8	90.8667	74.3333	77.86	91.965	0.66	0.69	0.62	0.86	0.76	0.78	0.93	0.98	0.97	0.96	0.93	0.93
B1_Mus2	70891	118.85	133.367	82.3667	71.6667	56.0333	61.16	66.995	0.68	0.73	0.65	0.88	0.79	0.83	0.99	1.06	1.03	1.02	0.98	1
B2_Mm1a	18346	1129.2	1185.33	600.9	455.667	420.3	425.74	233.97	0.8	0.83	0.77	1.01	0.94	0.99	0.97	1.01	0.99	0.92	0.97	0.95
B2_Mm1t	23218	436.05	531.167	259.633	187.3	152.567	151.98	103.695	0.79	0.79	0.71	0.98	0.88	0.94	0.95	0.98	0.96	0.87	0.93	0.93
B2_Mm2	90007	221.7	242.133	125.133	105.633	90.5	98.38	80.745	0.66	0.64	0.59	0.9	0.78	0.84	0.81	0.8	0.83	0.78	0.84	0.82
BGLII	2269	0.7	0.5	1	0.8	0.5	0.58	0.69	0.83	0.9	0.9	0.89	0.96	0.99	0.81	0.91	0.84	0.71	0.75	0.79
BGLII_C	74	0	0	0.0666667	0	0	0	0	0.85	0.69	1.01	0.74	1.03	0.81	0.72	0.94	1.14	0.61	1.21	0.66
BGLII_Mus	615	0.1	0.0333333	0.0666667	0.1	0	0.02	0.04	0.98	0.95	0.98	0.93	0.99	1.06	0.86	0.98	0.93	0.73	0.88	0.8
C573_MM	1738	0.1	0.0333333	0.0666667	0	0.0333333	0.04	0	1.81	1.65	1.79	1.37	1.48	1.59	1.04	0.77	0.9	1.1	1.02	0.94
CYRA11_Mm	2869	0.05	0	0.0333333	0	0	0	0	1.45	1.52	1.6	1.11	1.12	1.45	0.82	0.81	0.88	0.86	0.8	0.83
ERVB2_1-I_MM	543	0.15	0	0	0	0	0.18	0.905	1.28	1.1	1.29	1.11	1.23	1.14	1.03	0.86	0.89	0.85	1.2	0.97
ERVB2_1A-I_MM	577	0.7	0.466667	0.633333	0.533333	0.3	0.48	0.56	1.33	1.51	1.55	1.19	1.3	1.31	1.82	1.78	1.77	2.35	1.77	2.17
ERVB3_1-I_MM	824	0.05	0.0666667	0.0666667	0	0.133333	0.16	0.07	1.11	1.16	1.24	1.25	1.27	1.08	0.78	0.79	0.84	0.94	0.89	0.8
ERVB3_1-LTR_MM	278	0	0	0	0	0	0	0	0.75	0.87	1.05	1.07	0.95	0.79	0.72	0.9	0.92	0.99	0.74	0.58
ERVB4_1-I_MM	158	2.5	5.63333	6.43333	4.43333	2.13333	2.44	8.8	1.19	1.32	1.22	1.11	1.05	1.08	1.37	1.48	1.33	1.49	1.23	1.35
ERVB4_1-LTR_MM	296	0.3	0.0333333	0.0666667	0.0333333	0.0333333	0.02	0.08	1.2	1.11	1.67	0.98	0.86	0.91	1.91	1.9	1.99	2.59	1.79	2.29
ERVB4_1B-I_MM	1368	17.9	46.7333	51.6667	31.9	23	22.86	67.845	1.66	1.58	1.77	1.29	1.31	1.37	1.15	1.3	1.35	1.14	1.23	1.28
ERVB4_1B-LTR_MM	648	3.8	7.26667	7.8	5.43333	2.9	3.92	14.2	1.08	1.14	1.14	0.92	0.97	1.12	2.52	2.83	2.6	2.78	2.25	2.97
ERVB4_1C-LTR_Mm	961	0.05	0.0666667	0.0666667	0	0.0666667	0.02	0.06	1.17	1.15	1.35	1.09	1.19	1.11	1.02	0.91	1.04	1.07	1	0.84
ERVB4_2-I_MM	313	1.3	1.03333	1.4	1.06667	0.733333	0.82	1.575	1.26	1.07	1.31	1.1	1.06	1.05	1.74	2.51	2.51	1.98	2.37	2.92
ERVB4_2-LTR_MM	144	0.2	0.166667	0.233333	0.2	0.166667	0.14	0.31	1.13	1.11	1.14	0.99	1.01	1.07	1.86	2.7	2.23	1.95	2.4	2.71
ERVB4_3-I_MM	99	0.1	0.0333333	0.0666667	0.0666667	0.0333333	0.06	0.18	1.16	1.23	1.24	1.1	1.13	1.11	1.78	1.26	1.36	2	1.28	1.56
ERVB4_3-LTR_MM	137	0.05	0	0	0	0	0	0	1.07	1.05	1.21	0.87	0.89	1.09	1.12	1.03	1.06	1.05	0.84	0.89
ERVB5_1-I_MM	292	0.05	0.0333333	0.0333333	0.0666667	0	0.12	0	1.02	1.21	1.12	1.07	1.23	1.24	1.05	1.09	0.94	1.1	1	1.08
ERVB5_1-LTR_MM	143	0.05	0.0333333	0	0	0.0333333	0	0	0.84	1.07	0.75	1.18	1.2	0.83	1.04	0.87	0.63	1.07	0.87	0.55
ERVB5_2-LTR_MM	520	0.55	0.666667	0.633333	0.533333	0.333333	0.58	0.61	1.35	1.16	1.22	1	0.97	1.08	0.91	0.82	0.86	0.84	0.8	0.9
ERVB7_1-LTR_MM	770	4	2.93333	4.23333	3.26667	3	6.64	4.31	1.5	1.49	1.59	1.11	1.22	1.26	1.7	4.97	5.68	1.92	3.7	5.52
ERVB7_2-LTR_MM	425	0.15	0.233333	0.166667	0.366667	0.233333	0.42	0.32	0.77	1.08	0.86	0.79	0.86	0.77	2.51	3.3	2.53	3.49	2.55	2.6
ERVB7_2B-LTR_MM	710	0.25	0.133333	0.166667	0.166667	0.133333	0.1	0.07	1.14	1.14	1	0.95	0.82	1	2.53	2.87	2.44	2.99	2.4	2.68
ERVB7_3-LTR_MM	319	0.15	0.133333	0	0.0666667	0.0333333	0.02	0	1.06	1.33	1.3	1.01	0.96	0.9	1.22	1.37	1.52	1.18	1.21	1.05
ERVB7_4-LTR_MM	166	0.15	0.0666667	0	0.0666667	0.766667	0.04	0	0.87	1.05	0.9	0.71	0.92	1.04	1.17	1.53	1.22	0.92	1.11	1.29
ETnERV	906	14.95	13.1	27.1	15.1667	12.9	28.96	39.965	1.59	1.49	1.63	1.22	1.26	1.31	1.13	1.96	2.16	1.09	1.78	2.2
ETnERV2	1805	0.85	0.5	1.23333	0.766667	0.3	0.72	1.03	1.37	1.32	1.49	1.19	1.21	1.23	0.98	1	1.12	1.08	1.09	1.03
ETnERV3	560	2.95	2.23333	2.86667	1.93333	2.1	1.68	1.91	1.52	1.42	1.59	1.35	1.46	1.49	1.13	1.12	1.28	1.29	1.3	1.42
IAP-d	1323	11.5	14.1	35.3	9.56667	8.5	29.88	28.245	1.2	1.14	1.23	1	1.02	1.01	1.34	2.04	1.86	1.42	2.03	2.09
IAP1-MM_I	479	50.75	57.5	162.2	46.7333	50.2667	110.08	91.08	1.5	1.54	1.68	1.19	1.3	1.34	1.16	1.8	1.69	1.1	1.4	1.46
IAP1-MM_LTR	420	4.45	4.26667	13	3.06667	2.36667	8.22	9.06	1.24	1.38	1.38	1.03	1.01	1.12	1.26	2.5	2.35	1.38	1.9	2.07
IAPA_MM	126	1.8	2.76667	465.267	2.16667	2.13333	79.86	389.57	2	2.08	2.31	1.33	1.57	1.52	1.41	2.95	1.93	1.3	2.89	1.49
IAPEY_LTR	1410	2.65	2.9	2.7	2	2.13333	7.6	4.77	1.31	1.26	1.38	0.99	1.09	1.07	1.86	3.74	2.92	2.1	3.8	3.13
IAPEy-int	755	12.15	11.8667	8.96667	10.3667	13.8667	36.38	19.07	1.67	1.88	2.07	1.25	1.37	1.41	1.17	1.33	1.37	1.12	1.14	1.13
IAPEY2_LTR	1062	0.85	0.533333	1.26667	0.633333	0.5	0.72	1.24	1.12	1.09	1.26	1.02	0.96	1.04	1.08	2.22	1.72	1.02	2.04	1.68
IAPEY3_LTR	553	0.4	0.366667	0.8	0.233333	0.133333	0.34	0.44	1.18	1.25	1.35	0.99	0.98	1.08	1.57	3.59	2.66	1.8	3.39	2.75
IAPEY3-int	2345	8.1	10.4333	14.3667	7	6.66667	24.68	16.465	1.38	1.37	1.5	1.18	1.2	1.25	1.2	1.5	1.46	1.22	1.39	1.44
IAPEY3C_LTR	475	0.5	0.4	1.06667	0.266667	0.266667	0.7	0.82	1.16	1.1	1.38	0.93	1.03	0.96	3.66	4.83	6.18	4.12	4.2	5.15
IAPEY4_I	521	10.7	20.0333	35.2333	20.6	15.1667	19	85.5	1.28	1.14	1.19	0.99	1	1.07	1.02	3.18	2.9	0.92	2.93	3.22
IAPEY4_LTR	95	2.2	2.53333	3.46667	2.06667	1.73333	2.38	6.395	1.06	1.19	1.16	0.95	0.85	0.88	1.21	3.58	2.84	1.19	2.88	3.26
IAPEY5_I	184	4.55	4.56667	26.7667	3.73333	3.33333	15.86	24.9	1.35	1.41	1.38	1.17	1.09	1.21	2.68	4.88	4.58	3.33	4.56	5.17
IAPEY5_LTR	237	0.4	0.433333	0.7	0.266667	0.233333	0.64	0.565	1.73	1.92	1.99	1.25	1.45	1.47	1.18	1.2	1.25	1.08	1.07	1.06
IAPEz-int	7319	81.5	88.7333	6547.33	75.9333	77.2667	1206.44	5213.14	1.89	2.1	2.38	1.28	1.42	1.46	1.34	1.5	1.46	1.18	1.19	1.07
IAPLTR1_Mm	1492	3.65	3.43333	323.167	2.6	2.56667	60.42	293.73	1.75	2.07	2.21	1.23	1.52	1.47	1.35	2.87	2.1	1.21	2.25	1.55
IAPLTR1a_Mm	1786	2.35	2.43333	32.9333	1.76667	1.86667	8.26	27	1.91	2.16	2.32	1.25	1.5	1.52	1.48	2.29	1.95	1.29	1.83	1.48
IAPLTR2_Mm	1388	3.35	3.26667	63.9667	2.2	2.66667	21.28	35.47	1.44	1.73	1.79	1.08	1.28	1.2	1.17	3.77	3.03	1.06	3.1	2.79
IAPLTR2a	627	1.9	1.3	39.5667	0.866667	0.8	12	25.075	1.31	1.5	1.6	1.01	1.19	1.2	1.19	3.88	3.25	1.03	3.39	2.95
IAPLTR2a2_Mm	1541	5.45	3.46667	11.1667	3.63333	4.1	6.1	5.83	1.35	1.45	1.58	1.01	1.08	1.16	1.3	3.12	2.51	1.24	2.67	2.39
IAPLTR2b	1017	2.25	1.56667	93.6333	1.33333	1	20.88	80.755	1.34	1.59	1.72	1.02	1.21	1.22	1.18	3.66	3.15	1.08	3.3	2.67
IAPLTR3	959	0.35	0.166667	0.133333	0.133333	0.0666667	0.08	0.205	1.72	1.64	1.77	1.2	1.22	1.39	2.92	3.07	3.5	3.04	2.73	3.78
IAPLTR3-int	1773	0.7	0.533333	15.1667	0.333333	0.433333	4.4	12.475	1.78	2	2.13	1.26	1.39	1.43	1.33	1.43	1.44	1.23	1.13	1.18
IAPLTR4	663	0.05	0.0666667	0.266667	0	0.0333333	0.06	0.11	1.38	1.58	1.64	1.11	1.34	1.27	1.1	1.77	1.54	0.94	1.54	1.25
IAPLTR4_I	183	0.35	0.0666667	0.666667	0.0333333	0.0666667	0.3	0.475	1.79	2.15	2.25	1.15	1.42	1.4	1.38	2.4	1.91	1.19	1.93	1.54
L1_Mm_orf2		193	163.233	770.667	186.467	159.1	2331.06	2131.26	0.92	0.89	0.94	0.93	0.94	0.94	0.69	0.69	0.71	0.64	0.74	0.68
L1_Mus1_3end		24.9	19.9333	32.0667	24.4667	18.6333	25.34	33.285	1.85	1.39	1.42	1.34	1.17	1.19	1.45	5.31	5.4	1.36	4.34	6.15
L1_Mus2_3end		10.25	9.13333	14.0667	9.56667	7.7	12.54	14.19	0.84	0.78	0.82	0.91	0.88	0.89	0.69	0.66	0.69	0.66	0.72	0.69
L1_Mus3_3end		8.15	7.13333	10.1	7.16667	5.9	8.78	11.16	0.91	0.86	0.92	0.94	0.95	0.95	0.73	0.72	0.74	0.69	0.77	0.72
L1_Mus3_5end	5413	0.6	0.433333	0.533333	0.433333	0.166667	0.42	0.515	1.9	1.93	2.08	1.39	1.55	1.52	1.34	1.47	1.42	1.23	1.27	1.23
L1_Mus3_orf2		85.6	59.8	120.467	61.8	58.1333	161.92	159.645	1.6	1.08	1.14	1.16	0.99	1.01	0.99	3.23	3.01	0.99	4.22	4.55
L1_Mus4_3end		6.9	5.6	8.73333	6.96667	5.43333	8.68	9.94	0.88	0.84	0.89	0.91	0.91	0.88	0.7	0.69	0.7	0.67	0.74	0.68
L1Md_A_3end		31.1	27.5	114.2	31.7333	33.5333	380.08	401.285	1.49	1.43	1.55	1.27	1.38	1.3	0.97	0.93	0.97	1.02	0.99	0.92
L1Md_A_5end	8982	9.05	9	135.233	10.9	6.3	387.68	350.115	1.24	1.25	1.3	1.13	1.27	1.12	0.88	0.87	0.92	0.84	0.89	0.83
L1Md_F_5end	7389	2.2	2.46667	4.2	2.73333	1.83333	3.72	3.255	1.25	1.19	1.28	1.14	1.16	1.12	0.76	0.78	0.78	0.81	0.85	0.76
L1Md_F2_3end		65.85	54.7	102.333	68.0333	60.3333	109.66	132.005	0.81	0.75	0.77	0.89	0.85	0.86	0.64	0.61	0.67	0.61	0.69	0.66
L1Md_F3_3end		40.25	33.8333	58.8667	39.3	33.6333	53.96	70.1	0.86	0.81	0.83	0.92	0.9	0.92	0.67	0.64	0.7	0.63	0.71	0.68
L1Md_Gf_5end	5713	12.35	9.5	46.9333	12.1667	7.93333	83.24	109.045	0.85	0.8	0.83	0.91	0.9	0.89	0.67	0.65	0.72	0.63	0.68	0.68
L1Md_T_3end		41	34.2	91.7667	42.3	38.4	167.52	237.02	1.58	1.63	1.8	1.32	1.43	1.37	1.06	1.05	1.11	1.02	0.97	0.97
L1VL1_5end	3341	1.6	1.36667	2	1.6	1.03333	1.34	1.625	1.2	1.11	1.21	1.13	1.14	1.1	0.74	0.72	0.76	0.8	0.82	0.77
L1VL2_5end	5186	1.45	1.03333	1.13333	1.46667	0.933333	1.14	1.09	0.86	0.83	0.86	0.92	0.91	0.92	0.68	0.67	0.72	0.65	0.7	0.69
LTRIS_Mm	555	3.55	2.7	3.96667	2.06667	1.53333	3	4.855	1.16	1.05	1.15	1.01	0.95	0.94	1	1.57	1.37	0.82	1.25	1.24
LTRIS_Mus	919	4.6	5.06667	5.93333	4.96667	4.46667	4.62	5.315	1.04	0.94	1.08	0.92	0.84	0.94	0.97	1.6	1.49	0.92	1.27	1.39
LTRIS2	1423	2.7	3.66667	4.93333	2.53333	2.83333	4.12	5.495	1.17	1.4	1.11	1.03	0.9	0.9	1.1	1.31	0.91	0.65	0.8	0.9
LTRIS3	165	1.55	1.83333	2.16667	1.43333	0.966667	2.36	1.33	1.04	1.34	1.24	0.91	0.95	1.08	0.96	1.49	1.24	0.84	1.12	1.11
LTRIS4	147	0.05	0.0666667	0.0666667	0.0666667	0.0333333	0	0.01	0.97	1.16	1.16	0.81	0.91	0.97	2.42	4.7	3.18	3.37	2.47	3.44
LTRIS4A	228	0.45	0.266667	0.333333	0.366667	0.0333333	0.46	0.25	0.79	0.89	0.75	0.89	0.8	0.89	0.97	1.08	0.69	1	1.13	1.03
LTRIS4B	71	0.5	0.266667	0.8	0.1	0.133333	0.08	0.495	0.97	1.07	0.96	0.84	0.76	0.95	1.13	1.53	1.08	0.94	1.16	1.14
LTRIS5	85	0.05	0	0.0666667	0.0666667	0.0333333	0.02	0.035	0.95	0.95	0.94	0.88	0.86	0.93	0.83	1.54	1.38	0.79	1.42	1.49
LTRIS6	149	0.05	0.0666667	0.1	0	0.0333333	0.2	0.17	0.98	1.08	1	0.89	0.91	0.93	0.89	1.39	1.18	0.85	1.18	1.2
Lx3_Mus_3end		8.1	5.63333	10.4	6.23333	5.8	6.72	7.795	0.81	0.81	0.81	0.9	0.89	0.9	0.7	0.67	0.71	0.67	0.69	0.68
MERV1_I	1365	0.25	0.233333	0.566667	0.0666667	0	0.26	0.23	0.83	0.96	0.98	0.87	0.91	0.83	0.74	0.85	0.81	0.64	0.77	0.71
MERV1_LTR	615	0.05	0	0.433333	0.0333333	0	0.02	0.16	0.94	0.96	1.02	0.9	0.92	0.96	0.89	1.02	0.86	0.78	0.98	0.67
MERVL	2600	52.65	50.1	84.7	60.5667	56.4667	61.26	84.47	0.97	0.94	0.99	0.95	0.95	0.92	0.76	0.86	0.77	0.71	0.83	0.68
MLTR18_MM	427	0.05	0	0	0	0	0	0	0.79	1.18	0.99	1.14	1.47	0.54	0.96	1.2	0.82	1.08	1.69	0.75
MLTR18A_MM	299	0	0.0333333	0.0333333	0.1	0.0666667	0	0.01	0.69	0.56	0.81	0.83	0.57	0.76	1.03	0.8	1.32	0.7	1.39	0.41
MLTR18B_MM	468	0	0	0	0	0	0	0	1.36	0.99	1.28	1.1	0.79	0.76	1.25	0.69	0.85	0.68	0.93	0.74
MLTR18C_MM	468	0	0	0	0	0	0	0	0.82	0.75	0.44	0.72	0.92	1.02	0.53	0.76	0.59	0.29	0.82	1.08
MLTR18D_MM	620	0	0	0.0666667	0	0	0.08	0	0.83	0.39	0.69	0.83	0.4	0.37	0.87	0.8	0.79	0.58	0.47	0.54
MLTR25A	2168	0.2	0.0333333	0.0333333	0.0666667	0.0333333	0.12	0.105	0.88	0.84	0.89	0.94	0.82	0.91	0.77	0.8	0.81	0.69	0.86	0.76
MLTR25C	504	0	0	0	0.0333333	0	0	0	0.93	0.79	0.79	0.92	0.95	0.89	0.84	0.66	0.66	0.51	0.65	0.68
MLTR31A_MM	352	0.1	0	0.0666667	0	0.1	0.06	0.02	0.93	0.94	0.75	0.93	0.88	0.98	1.34	1.37	1.17	1.2	1.04	1.27
MLTR31C_MM	227	0.4	0.166667	0.166667	0.1	0.2	0.06	0.05	1.04	0.93	1.12	1.11	0.97	1.23	2.09	2.07	2.12	2.88	1.54	2.22
MLTR31D_MM	318	0.15	0.0666667	0.2	0.133333	0.1	0.06	0.18	0.97	0.89	0.94	0.97	1.13	0.97	1.06	0.98	1.1	1.15	1.15	0.99
MLTR31E_MM	164	0.5	0.4	0.466667	0.266667	0.266667	0.3	0.2	1.03	0.92	1.23	1.05	1.01	1.28	2.32	1.69	2.34	2.69	1.63	1.87
MLTR31F_MM	403	0.5	0.266667	0.3	0.2	0.166667	0.2	0.105	1.06	1.08	0.78	1.02	1.09	1.07	1.74	1.78	1.31	1.68	1.32	1.48
MLTR31FA_MM	525	0.2	0.166667	0.166667	0.0666667	0	0.2	0.11	1.03	1.03	0.96	1.04	1.07	1.13	2.24	1.89	1.76	2.32	1.55	1.49
MLTR32C_MM	127	0	0	0	0	0	0	0	0.8	0.7	0.88	1.24	0.89	0.43	0.73	0.44	1.36	0.52	0.94	0.51
MMERGLN_LTR	435	1.65	1.66667	24.4333	1.63333	1.96667	19.12	26.255	1.52	1.13	1.37	1.12	0.96	1.01	1.12	3.88	3.57	0.98	3.66	3.92
MMERGLN-int	856	3.9	5.56667	344.433	5.56667	4.96667	221.24	386.165	1.14	1.08	1.05	1.02	0.97	0.91	0.97	4.9	4.08	0.89	3.83	4.11
MMERVK10C	3230	170.45	184.8	1317.23	139.9	188.7	444.52	1108.94	1.41	1.42	1.68	1.22	1.31	1.29	0.99	1.25	1.22	1.04	1.22	1.08
MMERVK10D3_I	458	25.65	21.6333	14.9667	23.6667	28.6667	20.52	16.995	1.14	1.15	1.31	1.07	1.08	1.07	2.03	1.94	1.76	2.57	1.86	1.89
MMERVK10D3_LTR	174	5.3	3.53333	3.23333	3.36667	5.26667	4.3	3.115	0.97	1.11	0.92	0.82	1.02	0.89	3.59	4.3	2.71	4.42	3.61	3.02
MMERVK9C_I	1807	0.6	0.5	0.7	0.533333	0.433333	0.52	0.55	1.36	1.29	1.35	1.26	1.28	1.21	1.15	1.06	1.08	1.32	1.18	1.18
MMERVK9E_I	1568	0.4	0.466667	1.26667	0.466667	0.633333	0.52	0.91	1.25	1.24	1.29	1.14	1.16	1.14	1.05	1.14	1.08	1.21	1.12	1.12
MMETn-int	980	7.9	9.7	18.9	9.16667	9.66667	23.74	31.17	1.47	1.27	1.3	1.27	1.26	1.23	0.97	1.67	1.88	1.07	1.79	2.17
MMTV-int	35	0.05	0.0666667	0.0333333	0.0666667	0.0333333	0	0.165	1.24	1.37	1.36	1.14	1.13	1.34	2.73	3.06	2.53	3.09	2.68	2.94
MMVL30-int	956	52	59.4	106.633	63.9	67.6	88.74	194.03	1.43	1.33	1.38	1.09	1.1	1.13	1.3	2.27	2.2	0.97	1.8	1.75
MT-int	438	51.1	42.6667	61.5667	48.9333	44.5	61.14	82.94	1.08	1.23	1.22	0.98	1.06	1.04	0.81	0.83	0.82	0.73	0.78	0.74
MT2_Mm	2667	13.7	12.7333	22.1667	15.9333	13.5333	18.94	25.885	0.85	0.84	0.78	0.89	0.85	0.85	0.7	0.69	0.73	0.61	0.72	0.7
MT2C_Mm	1982	1.6	1.5	2.5	1.6	1.56667	1.38	1.865	0.91	0.87	0.85	0.91	0.91	0.89	0.7	0.79	0.72	0.65	0.77	0.69
MTA_Mm	15623	51.1	44.5667	63.7333	48.3333	50.7333	55	72.425	0.81	0.85	0.83	0.8	0.81	0.82	0.7	0.7	0.75	0.61	0.66	0.66
MTB_Mm	6419	8.55	7.06667	9.86667	6.83333	4.96667	8.56	8.905	0.71	0.74	0.68	0.78	0.73	0.75	0.69	0.72	0.75	0.59	0.66	0.68
MuLV-int	392	21.65	23.1333	36.3333	24.5667	18.4667	27.36	62.84	1.32	1.42	1.49	1.08	1.02	1.13	1.28	1.73	1.45	1.21	1.32	1.35
MuRRS-int	996	3	2.6	4.4	2.36667	3.56667	2.72	3.67	1.31	1.44	1.77	1.18	1.46	1.51	1.08	0.93	1.03	1.08	0.91	0.95
MuRRS4-int	2735	0.3	0.366667	2.53333	0.4	0.433333	0.94	2.23	1.69	1.88	2.01	1.16	1.16	1.31	1.4	3.29	2.74	1.09	2.61	2.84
MURVY-int	544	0.2	0	0.133333	0.0666667	0	0.16	0.235	1.4	1.28	1.47	1.07	1.04	1.17	1.13	2.11	1.98	0.95	1.84	1.9
MURVY-LTR	1910	1	1	1.53333	0.6	0.533333	1	0.85	1.32	1.39	1.47	1.02	1.04	1.12	0.94	1.21	1.09	0.86	0.93	1.01
MusHAL1		14.9	10	15.1333	9.43333	7.8	10.92	10.895	1.24	1.12	1.24	1.19	1.16	1.12	0.79	0.72	0.79	0.87	0.83	0.82
MusHAL1_5end	9463	1	0.933333	1.4	0.8	0.366667	0.86	1.14	1.37	1.41	1.47	1.21	1.31	1.29	0.94	0.9	0.94	0.91	0.91	0.84
ORR1A0	2133	16.75	14.2	17.3	12.8	9.23333	15.1	15.065	0.8	0.81	0.79	0.8	0.79	0.79	0.69	0.69	0.75	0.57	0.66	0.63
ORR1A1	4414	8.5	8.33333	10.4	7.6	5.93333	8.04	8.51	0.74	0.77	0.73	0.81	0.77	0.79	0.68	0.68	0.73	0.57	0.66	0.63
ORR1A1-int	859	21.2	19.2333	25.8	18.8667	18.1667	21.14	29.705	0.98	1.05	1.04	0.91	0.98	0.93	0.82	0.78	0.85	0.72	0.76	0.75
RLTR1	62	0.05	0	0.0333333	0	0.0333333	0	0.03	1.15	1.28	1.37	0.95	1.19	0.84	0.81	2.29	1.57	0.85	1.7	1.26
RLTR10	2930	6.05	4.53333	9.73333	5.36667	6.36667	10.72	13.425	1.24	1.09	1.1	1.09	1.03	1.11	1.38	3.38	3.2	1.45	3.19	3.47
RLTR10A	800	1.1	0.7	3.1	0.4	0.266667	2.9	1.77	1.03	1	1.06	0.99	0.99	0.99	1.64	4.06	3.66	1.97	3.74	4
RLTR10B	477	1.8	1.6	10.3	1.5	1.2	3.42	6.825	1.26	1.28	1.37	1.02	1.05	1.04	1.2	2.55	1.85	1.19	1.93	1.58
RLTR10B2	854	1.2	1.26667	6.06667	0.933333	0.8	2.72	4.395	1.33	1.43	1.45	1.09	1.2	1.21	1.14	2.57	1.94	0.95	1.82	1.51
RLTR10C	1779	10.35	8.8	42.5	7.6	8.83333	18.8	38.62	1.37	1.42	1.58	1.16	1.24	1.23	1.15	2.52	1.95	1.06	1.95	1.37
RLTR10D	491	0.45	0.733333	2.03333	0.5	0.333333	1.38	1.145	1.03	1.01	1.11	1.01	1.01	1.05	2	2.71	2.33	2.2	2.65	2.65
RLTR10E	227	0.05	0	0.0666667	0.0333333	0.0333333	0.08	0.05	1.19	1.07	1.13	0.95	1	0.99	1.29	3	2.17	0.93	2.34	1.87
RLTR11C_MM	858	0.2	0.0666667	0.133333	0.1	0.133333	0.02	0.09	0.79	0.84	0.6	0.57	0.66	0.57	0.73	0.72	0.83	0.61	0.78	0.71
RLTR12BD_Mm	883	0	0	0	0.0333333	0	0	0.025	0.94	0.63	0.86	1.03	0.61	1.11	0.73	0.96	1.1	0.67	0.71	1.02
RLTR13A	211	1.8	1.3	2.3	1.23333	1.46667	1.7	2.41	1.21	1.26	1.27	1.12	1.13	1.19	0.83	0.92	0.94	0.87	0.93	0.89
RLTR13A1	205	0.35	0.566667	0.6	0.466667	0.333333	0.64	0.71	1	1.05	1.37	1.06	1.03	1.2	0.82	0.81	0.94	0.83	0.89	0.93
RLTR13A2	151	0.95	0.9	1.76667	0.833333	0.966667	1.04	1.255	1.24	1.29	1.36	1.07	1.26	1.16	0.92	1	1.07	0.86	1.04	0.84
RLTR13A3	243	1	1.53333	2.53333	1.66667	1.56667	1.24	1.565	1.12	1.06	1.08	1.02	1.08	0.98	0.82	0.88	0.86	0.77	0.8	0.83
RLTR13B1	1029	1.1	0.8	1.76667	1.03333	0.6	0.94	1.42	1.12	1.07	1.18	1	1.01	1.02	0.94	1.02	0.92	0.92	1.06	0.84
RLTR13B2	314	1.2	1.26667	3.06667	1.46667	1.13333	1.44	2.4	1.1	1.06	1.15	1.02	1.06	1.04	1.54	1.82	1.45	1.79	1.65	1.46
RLTR13B3	265	2.3	3.06667	2.3	2.63333	1.26667	1.46	2.945	0.98	0.9	0.87	0.96	0.99	0.98	1.51	1.68	1.28	1.76	1.59	1.45
RLTR13B4	412	0.95	1.06667	1.23333	1.13333	0.866667	0.6	1.42	1	0.87	0.99	0.93	0.94	0.91	1.14	1.28	1.09	1.28	1.32	1.13
RLTR13C1	309	0.05	0.1	0.166667	0.133333	0.133333	0.12	0.11	1.15	1.04	1.21	1.06	1.21	0.94	0.8	0.78	0.83	0.85	0.88	0.81
RLTR13C2	844	1.65	1.5	2.4	1.63333	2.2	2.06	2.445	0.97	0.94	0.96	0.94	0.97	0.97	0.86	0.87	0.86	0.88	0.89	0.86
RLTR13C3	538	0.05	0.1	0.1	0.166667	0.166667	0.14	0.1	1.05	0.97	1.08	1.16	1.1	1.08	0.79	0.81	0.81	0.85	0.94	0.83
RLTR13D1	255	0.3	0.133333	0.3	0.333333	0.2	0.42	0.4	0.96	0.92	0.95	1	1.01	0.94	0.7	0.67	0.78	0.72	0.8	0.72
RLTR13D2	270	1.25	0.866667	0.7	0.7	0.5	0.56	0.66	1.02	0.97	1.19	1.16	0.98	0.98	0.8	0.76	0.9	0.75	0.8	0.77
RLTR13D3	339	0.1	0.1	0.2	0.1	0.1	0.06	0.065	1.13	1.15	1.24	1.12	1.03	1.1	0.93	0.95	0.98	0.93	0.92	0.91
RLTR13D3A	162	0.15	0.0666667	0.466667	0.166667	0.133333	0.12	0.19	1.24	1.12	1.14	1.11	1.11	1	0.98	0.87	0.89	0.88	0.9	0.74
RLTR13D3A1	613	2.2	1.83333	3.1	1.76667	1.06667	1.4	1.825	0.84	0.85	0.84	1.03	1.1	0.95	0.78	0.79	0.84	0.77	1.01	0.86
RLTR13D4	205	0.05	0.0333333	0.166667	0.0333333	0.0666667	0.1	0.065	1.02	0.95	1.01	1.01	0.97	1.03	0.82	0.78	0.82	0.69	0.78	0.82
RLTR13D5	745	0.55	0.633333	0.333333	0.566667	0.766667	0.56	0.81	1.11	1	1.12	1.04	1.07	1.02	0.85	0.88	0.85	0.78	0.91	0.83
RLTR13D6	805	0.45	0.0666667	0.333333	0.0666667	0.133333	0.1	0.29	1.04	0.94	1.06	0.99	1.01	0.98	0.9	0.79	0.9	0.8	0.89	0.82
RLTR13E	603	1	1.26667	1.33333	1.26667	0.633333	1.1	1.015	1.05	1	1	1.02	1	1.05	0.84	0.84	0.91	0.77	0.83	0.88
RLTR13F	98	0.6	0.433333	0.4	0.433333	0.2	0.3	0.31	0.93	0.97	1.01	0.98	0.98	0.86	0.73	0.81	0.87	0.79	0.85	0.76
RLTR13G	877	0.1	0.166667	0.2	0.1	0.0666667	0.06	0.105	0.89	0.9	0.99	0.96	1.01	0.99	0.78	0.79	0.84	0.78	0.95	0.89
RLTR16B_MM	635	0.1	0.0666667	0.133333	0	0.0666667	0.08	0.1	0.87	0.83	0.9	0.83	0.88	0.81	2.77	2.45	2.42	2.93	1.88	2.2
RLTR16C_MM	360	0	0	0	0	0	0	0	1	1.02	0.6	1.14	0.6	0.61	3.16	2.98	1.76	5.88	2.28	4.09
RLTR17B_Mm	27369	0	0	0.0333333	0	0	0	0	1.03	0.79	0.77	0.86	0.82	0.92	0.69	0.77	0.64	0.52	0.8	0.7
RLTR17C_Mm	218	0	0.0333333	0	0	0	0.06	0.06	0.92	1.16	1.09	1.13	0.84	0.85	0.87	0.99	1.12	1	0.72	0.67
RLTR17D_Mm	1225	0	0	0.0333333	0.0333333	0.0333333	0	0.11	0.93	0.71	0.92	1	0.78	0.87	0.74	0.64	0.67	0.91	0.7	0.81
RLTR19A2	94	0	0	0	0	0	0	0	0.76	0.75	0.81	0.89	0.44	0.8	0.52	0.68	0.6	1.06	0.49	0.67
RLTR19D	64	0	0	0	0	0	0	0	0.77	1.03	1.29	1	1.7	0.84	1.19	1	0.9	1	1.1	1.19
RLTR1A2_MM	406	0.25	0.333333	0.5	0.366667	0.433333	0.18	0.32	0.97	1.32	1.15	0.94	1.04	0.97	0.92	1.78	1.27	0.73	1.35	1.08
RLTR1B	893	2.25	2.56667	7.33333	2.2	2	3.56	4.915	1.02	1.02	1.05	1	0.98	0.92	0.88	2.28	1.74	0.81	1.86	1.62
RLTR1B-int	798	3.95	4.36667	25.2333	3.26667	2.76667	13.76	19.685	1.15	0.98	0.97	0.89	0.88	0.89	0.96	1.73	1.44	0.84	1.45	1.45
RLTR1C	697	1.6	1.36667	2	1.4	1.53333	1.52	1.375	1.02	1	1	0.93	0.89	0.89	0.91	1.52	1.13	0.85	1.37	1.19
RLTR1D	305	0.7	0.333333	0.766667	0.466667	0.333333	0.6	0.705	1.04	1.18	1.08	0.93	1	0.98	1.07	1.84	1.47	1	1.54	1.39
RLTR1D2_MM	192	0.3	0.3	0.466667	0.566667	0.266667	0.28	0.205	1.13	1.51	1.27	0.99	1.01	0.97	1.16	1.87	1.46	1.13	1.34	1.16
RLTR1E_MM	86	0.1	0.1	0.133333	0.133333	0.0333333	0.08	0.07	1.02	0.94	1.03	0.83	0.85	0.81	1.16	2.22	2.02	1.07	1.65	1.83
RLTR1F_Mm	83	0	0	0.0666667	0.0333333	0.0333333	0.02	0.075	0.93	1.18	0.94	0.83	0.88	0.97	2.32	4.55	2.72	2.39	2.8	3.53
RLTR20A2B_MM	438	0	0	0	0	0	0	0	0.79	0.72	0.74	0.63	0.78	1	2.21	1.81	1.55	1.83	1.3	2.07
RLTR20A3_MM	880	0	0	0	0	0	0	0	0.71	0.77	0.84	0.86	0.83	0.77	0.89	0.93	1.23	0.97	0.92	0.92
RLTR20B3A_MM	843	0	0	0	0	0	0	0	1.19	0.65	0.6	0.98	1.36	1	1.89	1.13	1.16	1.53	1.63	1.27
RLTR20B4_MM	416	0	0	0	0	0	0	0	0.74	0.83	0.65	0.9	1.13	0.9	1.01	0.95	0.92	1.13	1.46	0.98
RLTR20B5_MM	868	0	0	0	0	0	0	0	0.73	0.68	0.68	0.87	0.88	0.91	1.12	1.17	1.16	1.08	1.05	1.35
RLTR20C1_MM	5561	7.1	6.56667	9.26667	11.5667	7.46667	7.24	8.23	0.72	0.64	0.62	0.94	0.88	0.85	0.75	0.71	0.77	0.74	0.91	0.75
RLTR20C2_MM	3620	1.6	1.33333	2.13333	2.23333	1.1	1.42	0.805	0.77	0.69	0.65	0.95	0.88	0.9	0.76	0.71	0.76	0.75	0.83	0.78
RLTR22_Mus	1191	0.7	1.36667	1.26667	1.1	0.766667	1.24	1.65	0.94	0.84	0.9	1.03	1.02	0.95	0.71	0.68	0.77	0.72	0.81	0.78
RLTR24B_MM	1018	0	0	0	0	0	0	0	0.79	0.4	0.94	0.97	0.8	0.48	0.76	0.45	0.79	0.55	0.68	1.17
RLTR26_Mus	1091	0	0	0.1	0	0.0333333	0	0.01	0.86	0.74	0.63	0.78	0.71	0.78	0.84	1.14	0.74	0.95	0.69	0.79
RLTR26B_MM	507	0.05	0	0.0333333	0	0	0.02	0	0.72	0.85	0.65	0.66	0.71	1.05	0.99	1.32	1.38	0.71	0.91	1.2
RLTR26C_MM	454	0	0.0333333	0.0666667	0	0	0.04	0.065	0.7	0.59	0.98	0.85	0.61	0.85	0.92	0.78	1.59	0.98	0.76	0.89
RLTR26D_MM	247	0.05	0	0	0	0	0.02	0	0.71	1	0.94	0.8	0.88	0.87	2.34	2.42	2.32	2.72	1.63	2.04
RLTR27	1621	0.2	0.366667	0.533333	0.166667	0.633333	0.38	0.325	1.05	1.03	1.11	0.84	0.98	0.9	3.76	5.33	5.89	4.86	5.99	6.44
RLTR3_Mm	31	0	0	0	0.0666667	0	0.06	0.085	0.76	0.85	0.69	0.62	0.91	0.83	0.72	0.87	0.83	0.62	0.7	0.91
RLTR30B_MM	283	0	0	0	0.0333333	0	0	0	0.64	0.59	0.6	0.78	0.64	0.6	0.89	0.55	0.69	0.66	0.65	0.59
RLTR30C_MM	124	0	0	0	0	0	0	0.01	0.81	0.97	0.73	0.92	0.81	0.73	0.7	0.8	0.71	0.69	0.62	0.67
RLTR30D_MM	268	0	0	0	0	0	0.02	0	0.88	0.94	0.51	0.82	0.58	0.97	0.79	1.38	0.81	0.71	0.58	0.93
RLTR30D2_MM	741	0	0	0.0666667	0.0666667	0	0	0	0.81	0.88	1.08	0.7	1.08	0.7	1.26	1.69	1.51	1.64	1.43	1.14
RLTR30E_MM	320	0.05	0.0333333	0	0	0	0.04	0	0.82	1.13	1.07	0.95	0.83	1.24	2.47	2.45	2.4	2.51	1.82	2.44
RLTR31_Mm	145	0.05	0.0333333	0.0666667	0.0333333	0.0666667	0.08	0.095	0.86	0.92	0.96	1.27	1.21	1.05	1.76	1.63	1.71	2.35	1.73	1.83
RLTR31A_Mm	209	0.4	0.2	0.266667	0.133333	0.2	0.16	0.055	0.73	0.83	0.73	0.82	0.9	0.84	1.19	1.4	1.34	1.09	1.28	1.18
RLTR31B_Mm	349	0.2	0.2	0.333333	0.1	0.0333333	0.1	0.065	0.7	0.72	0.68	0.91	0.85	0.88	0.82	0.83	0.86	0.88	0.97	0.89
RLTR31C_MM	726	0.05	0	0	0.0333333	0.0333333	0.04	0	0.94	0.96	0.94	0.93	1.18	1	1.26	1.23	1.05	1.18	1.07	1.18
RLTR31D_MM	8270	0.4	0.333333	0.333333	0.266667	0.3	0.38	0.735	1	0.7	0.85	0.61	1.17	0.83	1.98	1.72	1.94	1.73	1.83	1.71
RLTR34B_MM	527	0	0	0	0.0333333	0	0	0	0.84	1.07	1.03	0.84	0.67	0.66	1.91	1.98	1.53	1.56	1.06	1.44
RLTR34C_MM	402	0	0	0	0	0	0	0	0.89	1.19	0.79	0.69	1.03	2.22	1.39	1.27	1.55	1.26	1.06	2.86
RLTR34D_MM	410	0	0	0.0333333	0	0	0	0	0.89	0.74	0.8	0.98	1.22	0.7	1.14	0.9	0.9	0.78	1.02	0.84
RLTR35B_MM	492	0	0	0	0	0	0	0.01	1.27	1.33	0.93	1.02	1.13	1.25	3.27	2.57	1.5	3.38	1.73	2.19
RLTR4_Mm	239	5.95	5.06667	10.9667	5.8	5	7.76	21.945	0.89	0.83	0.97	0.95	0.84	0.82	1.04	1	1.08	1.1	1.02	0.89
RLTR4_MM-int	432	26.4	30.2	63.6	35.1333	26.8667	46.6	142.675	0.83	0.84	0.68	0.8	0.96	0.68	1.26	1.63	1.27	1.72	1.29	1.27
RLTR41	1121	0.05	0.0333333	0.0333333	0	0.0333333	0.08	0.045	0.86	0.85	0.86	0.74	0.76	0.55	1.84	1.58	1.41	1.4	1.1	1.35
RLTR41A2	440	0.1	0.0666667	0.0333333	0.1	0	0.06	0.06	0.91	0.87	1	0.87	0.76	1.09	0.86	0.84	1	0.81	0.91	1.16
RLTR41B	98	0.05	0.0666667	0	0.0333333	0.0333333	0.04	0.01	1.15	1.06	1.09	1.03	0.86	0.93	1.04	1.04	0.99	0.88	1.01	0.91
RLTR41C	157	0	0	0.0333333	0	0.0333333	0	0	1.3	1.3	1.4	1	1.04	1.14	1.13	1.64	1.48	0.97	1.34	1.39
RLTR43C	264	0.15	0.1	0.2	0.0666667	0.3	0.08	0.215	1.15	1.09	1.18	0.76	0.88	0.91	2.72	3.64	3.78	2.7	3	3.41
RLTR44-int	653	26.65	24.9333	40.5	26.2333	27.1	29.92	32.32	1.06	0.99	0.84	0.71	0.97	0.72	3.41	4.8	4.19	4.05	3.73	4.81
RLTR44A	259	0.15	0.1	0.166667	0.133333	0.0666667	0.24	0.225	0.99	1.05	1.12	0.87	0.97	0.97	3.53	5.06	4.83	5.25	4.4	5.87
RLTR44B	275	0.2	0.266667	0.266667	0.0666667	0.0666667	0.34	0.3	1.08	1.03	1.08	0.91	0.94	0.94	3.83	4.62	4.45	4.92	4.21	5.29
RLTR44C	198	0.6	0.766667	0.833333	0.6	0.5	0.36	0.705	0.91	1.18	1.13	0.84	0.75	1.16	2.83	4.6	3.83	3.89	3.06	5.71
RLTR44D	100	0.1	0.166667	0.233333	0.0333333	0.0666667	0.16	0.255	1.1	1.27	1.25	0.96	0.97	1.03	1.25	2.1	1.65	1.08	1.54	1.56
RLTR44E	122	0.3	0.4	0.8	0.166667	0.4	0.68	0.485	1.31	1.15	1.14	1.14	1.15	1.11	1.21	1.55	1.49	1.26	1.62	1.76
RLTR45	1557	0.3	0.2	0.533333	0.133333	0.1	0.26	0.29	1.03	1.51	1.96	0.86	1.08	1.05	2.88	5.48	5.65	4.37	3.23	3.47
RLTR45-int	1317	7.05	6.46667	6.4	4.6	3	3.98	5.3	1.51	0.86	1.1	0.76	0.97	1.56	3.31	2.88	2.44	3.6	2.7	3.01
RLTR46A	71	0.3	0.2	0.133333	0.3	0.0333333	0.02	0.135	0.92	1.27	1.34	1.03	0.76	0.94	2.62	3.58	2.84	3.44	2.1	2.97
RLTR46A2	58	0	0	0	0	0	0	0	0.81	1.02	0.96	1	1.12	1.13	0.69	0.79	1.11	0.99	1.38	0.72
RLTR46B	73	0.4	0.266667	0.566667	0.233333	0.133333	0.42	1.235	1.03	1.22	1.11	1.04	0.98	0.99	0.96	1.07	1.12	0.8	0.82	0.96
RLTR47	209	0.05	0	0	0	0	0	0	0.8	0.87	0.87	0.85	0.91	0.89	0.85	0.92	0.93	0.79	0.84	0.85
RLTR47_MM	45	0	0	0.1	0.0333333	0	0	0.035	0.77	0.86	1	0.92	0.85	0.81	1.04	1.19	0.95	1.02	0.81	1.03
RLTR48A	635	0.55	0.8	1.2	0.766667	0.733333	0.32	0.735	0.78	0.81	0.74	0.87	0.71	0.84	0.96	1.05	0.95	0.93	0.83	0.9
RLTR48B	110	0	0	0	0	0	0.02	0	0.9	0.74	0.57	0.85	0.86	0.88	0.9	0.97	1.01	0.77	1.05	1.1
RLTR48C	149	0.1	0.0666667	0.0666667	0.1	0	0.28	0.205	1.78	1.84	2.04	1.17	1.11	1.23	1.44	3.46	3.31	1.07	2.72	3.22
RLTR49	933	0	0.0333333	0	0	0.0333333	0	0.025	1.29	1.33	1.55	0.99	0.93	1.12	1.19	3.93	3.81	1.07	3.49	4.05
RLTR5_Mm	601	0.1	0.0666667	0.0333333	0.0666667	0.1	0.04	0.075	0.94	1.11	0.99	1.37	1.92	1.17	1.92	1.79	1.42	3	2.09	2.38
RLTR50A	85	0	0	0	0	0	0.02	0.035	1.24	1.16	1.19	0.98	1.11	1	1.48	1.6	1.3	1.32	1.33	1.31
RLTR50B	334	0.1	0.0666667	0.0666667	0.0666667	0.766667	0.08	0.055	0.69	0.69	0.67	0.91	0.86	0.83	0.82	0.84	0.87	0.88	0.95	0.88
RLTR51A_Mm	3523	2.1	1.7	3	2.83333	1.56667	2.9	1.265	0.71	0.99	0.53	1.01	0.52	0.77	1.16	1.04	0.69	0.91	0.67	1.08
RLTR51B_Mm	662	0	0	0	0.0333333	0	0	0	0.77	0.77	1.6	1.9	1	0.56	1.85	1.46	1.6	2.1	1.3	0.83
RLTR53_Mm	481	0	0	0	0	0	0	0.01	0.68	0.71	0.66	0.82	0.77	0.81	1	1.31	0.94	1.58	0.93	1.12
RLTR53B_Mm	160	0	0	0	0	0	0	0	1.45	1.43	1.47	1.15	1.34	1.26	1.12	1	1.03	1.12	1	0.95
RLTR6_Mm	237	8.35	8.5	13.6333	8.9	10	11.96	19.075	1.86	1.94	2.16	1.27	1.4	1.46	1.54	1.94	2.02	1.41	1.5	1.84
RLTR6-int	1220	3.65	4.16667	5.96667	3.66667	3.2	4.94	10.23	1.65	1.66	1.81	1.13	1.22	1.31	1.14	1.44	1.25	1.01	1.23	1.15
RLTR6B_Mm	646	1.75	1.83333	2.56667	1.53333	1.23333	2.58	2.65	1.45	1.49	1.35	1.05	1.31	1.09	1.62	2.5	2.36	1.58	2.08	2.35
RLTR6C_Mm	102	1.25	1.03333	2.1	1.26667	1.4	2.72	3.755	1.56	1.43	1.59	1.17	1.1	1.19	1.26	2.44	2.32	1.18	2.13	2.08
RLTR8	241	0.15	0.0333333	0.0666667	0.0666667	0.0666667	0.08	0	0.8	0.78	0.73	0.82	0.89	0.67	0.82	1.22	0.81	0.76	0.92	0.77
RLTR9A	648	0.2	0.1	0.166667	0.133333	0.1	0.26	0.085	0.83	0.8	0.89	0.63	0.78	0.84	1.18	1.12	1.02	1.17	1.23	0.98
RLTR9A2	227	0.05	0	0	0.0666667	0	0.12	0.01	0.92	0.92	0.86	0.62	0.69	0.64	0.97	0.85	0.8	0.72	0.74	0.76
RLTR9A3	774	0	0	0	0	0	0.04	0.01	1	1.03	0.98	0.87	0.82	0.96	1.02	0.95	1.02	1.06	0.77	0.9
RLTR9A3A	222	0	0	0	0	0	0	0	0.75	1.13	0.77	0.62	0.58	1.57	1.18	1.08	0.91	1.34	1	1.14
RLTR9A3B	346	0	0.0333333	0	0.0333333	0	0.02	0	0.84	1.35	1.13	1.02	1.12	0.81	1.19	0.98	0.93	1.11	1.19	0.76
RLTR9A4	35	0	0	0	0	0.233333	0	0	0.7	0.65	0.75	1.03	1.26	0.95	0.86	0.74	0.64	0.87	1.02	0.81
RLTR9B	206	0	0	0.0333333	0	0	0.02	0.035	0.92	1	0.92	0.82	0.9	0.79	1.18	1.08	1.11	1.08	0.89	1
RLTR9B2	178	0.05	0	0	0.0333333	0	0	0.01	0.94	0.93	0.97	0.66	0.93	0.81	1.02	1.19	0.96	0.73	0.95	0.94
RLTR9C	477	0	0	0	0	0	0	0	1.03	0.99	1.29	0.79	1.01	0.95	1.36	1.11	2.41	1.52	1.57	1.71
RLTR9D	803	0.75	0.4	0.566667	0.266667	0.233333	0.24	0.295	0.98	1.04	0.96	0.76	1.01	1.01	1.19	1.26	1.06	1.19	1.04	1.06
RLTR9D2	194	0.05	0.1	0.2	0	0	0.12	0	0.79	0.87	0.91	0.82	0.88	0.87	1.06	1	1.02	1.07	0.89	1.09
RLTR9E	1318	0.15	0.166667	0.366667	0.433333	0.166667	0.32	0.305	1.12	1.14	1.13	0.83	1.08	0.89	1.28	1.19	1.17	1.14	1.17	1.06
RLTR9F	411	0	0.0333333	0.0333333	0.1	0	0	0.095	0.93	1.15	0.88	0.69	0.82	0.91	1.64	1.85	1.42	1.54	0.97	1.77
RLTRETN_Mm	1355	4.3	3.66667	5.2	3.56667	3.76667	5.9	6.175	1.08	1.06	0.99	0.91	0.96	0.96	1.91	4.53	4.71	2.08	3.55	4.99
RMER13A1	1082	0.05	0	0.0666667	0	0.0333333	0	0.01	0.67	0.78	0.84	0.76	0.84	0.71	1.26	1.34	1.23	1.38	0.87	1.14
RMER13A2	1473	0	0	0	0	0	0	0	0.86	0.67	0.7	0.69	0.77	0.85	1.36	1.1	1.27	1.3	1.02	0.91
RMER17A	1819	0.75	0.4	0.966667	0.7	0.433333	0.72	0.495	0.89	1	0.94	0.87	0.89	0.91	0.97	1.06	1.05	1	0.9	0.93
RMER17A-int	409	0.05	0	0.366667	0.0333333	0.0333333	0.14	0.19	1.17	1.45	1.15	1.01	0.85	1.15	1.58	1.75	1.56	1.72	1.25	1.48
RMER17A2	2898	0.35	0.233333	0.2	0.133333	0.1	0.24	0.245	1.04	1.22	1.15	0.85	0.97	0.93	1.53	1.79	1.6	1.62	1.29	1.53
RMER17B2	898	0.35	0.166667	0.2	0.166667	0.0333333	0.16	0.115	0.78	0.85	0.85	0.77	0.85	0.82	2.11	2.29	2.04	2.26	1.71	2.2
SRV_MM-int	129	2.95	2.43333	4.63333	3.46667	2.3	2.72	3.925	0.92	0.93	1.05	1	0.87	0.97	0.82	0.95	0.94	1.04	0.99	1.08

## Sheet: Table S2
Table S2. The 5' regions of L1 families in the mouse genome (mm10)
chrom	start	end	L1_5en family	strand	divergence (%)
chr1	3003153	3003994	L1Md_F_5end	-	26.6
chr1	3010206	3010483	MusHAL1_5end	-	23.6
chr1	3014472	3014749	L1VL1_5end	+	15.5
chr1	3020080	3021011	L1Md_Gf_5end	-	14
chr1	3021044	3021739	L1VL1_5end	+	7.5
chr1	3036713	3037511	MusHAL1_5end	-	20.5
chr1	3037730	3038810	L1Md_Gf_5end	+	16.7
chr1	3070037	3070814	L1Md_A_5end	-	17.4
chr1	3085321	3085510	L1Md_Gf_5end	+	5.3
chr1	3093697	3094291	L1Md_Gf_5end	-	14.8
chr1	3111475	3112409	L1Md_A_5end	-	18.5
chr1	3149866	3150689	L1Md_Gf_5end	+	9.2
chr1	3156181	3156401	L1Md_A_5end	+	13.1
chr1	3170639	3171326	MusHAL1_5end	+	18
chr1	3188695	3189473	MusHAL1_5end	-	14.4
chr1	3229945	3230646	L1Md_F_5end	+	7.1
chr1	3243235	3243817	L1Md_Gf_5end	-	9.8
chr1	3270783	3271547	L1VL1_5end	+	7.3
chr1	3301778	3302720	L1Md_A_5end	+	10.6
chr1	3311355	3312391	L1_Mus3_5end	+	18.2
chr1	3328850	3329045	MusHAL1_5end	+	30.1
chr1	3334990	3336335	L1Md_F_5end	+	20.6
chr1	3344647	3345519	L1Md_Gf_5end	+	6.8
chr1	3536148	3537116	L1VL1_5end	+	10.7
chr1	3561299	3561464	L1VL2_5end	+	26.4
chr1	3596501	3596830	MusHAL1_5end	+	27
chr1	3621442	3622620	L1Md_F_5end	-	16.7
chr1	3700575	3701544	L1VL1_5end	-	9.9
chr1	3734918	3735849	L1Md_A_5end	+	18.7
chr1	3746075	3746230	L1_Mus3_5end	+	25.9
chr1	3771379	3772150	L1Md_F_5end	-	11.2
chr1	3807318	3808110	L1_Mus3_5end	-	16
chr1	3811539	3811931	MusHAL1_5end	-	28.9
chr1	3818621	3819622	L1Md_F_5end	-	14.7
chr1	3830261	3831953	L1Md_F_5end	-	15.4
chr1	3851687	3853107	L1Md_F_5end	-	11.9
chr1	3878058	3878443	L1Md_F_5end	-	17
chr1	3879551	3879664	L1VL2_5end	+	23
chr1	3879693	3880271	L1_Mus3_5end	+	11.4
chr1	3882307	3882882	L1Md_F_5end	+	12.8
chr1	3891367	3892482	L1VL1_5end	-	18.8
chr1	3960218	3961027	L1VL1_5end	+	8.3
chr1	3973423	3974091	L1Md_F_5end	-	14.1
chr1	4003049	4003422	MusHAL1_5end	+	20.5
chr1	4038822	4039602	L1Md_F_5end	+	7.8
chr1	4049038	4049278	L1VL1_5end	+	8
chr1	4049304	4049511	L1VL1_5end	+	8
chr1	4063582	4064207	MusHAL1_5end	+	14.4
chr1	4070811	4071485	L1Md_Gf_5end	+	7.8
chr1	4084524	4085812	L1Md_A_5end	-	1.1
chr1	4102964	4103343	MusHAL1_5end	-	21.6
chr1	4132517	4133388	MusHAL1_5end	-	15.8
chr1	4146593	4147053	L1VL2_5end	-	15
chr1	4155868	4156695	L1Md_F_5end	+	14.4
chr1	4176013	4177392	L1Md_A_5end	+	21.4
chr1	4187679	4188623	L1Md_A_5end	+	7
chr1	4233144	4233955	MusHAL1_5end	+	15.6
chr1	4249510	4250248	L1Md_A_5end	+	8.3
chr1	4262809	4263357	L1VL2_5end	+	13.2
chr1	4335180	4336015	L1Md_F_5end	+	14
chr1	4435549	4436331	L1_Mus3_5end	+	16.3
chr1	4440431	4441374	L1Md_Gf_5end	+	13.9
chr1	4464277	4464458	L1_Mus3_5end	+	17
chr1	4559598	4561651	L1Md_Gf_5end	+	3
chr1	4631057	4631229	L1_Mus3_5end	+	17.4
chr1	4631662	4632424	L1_Mus3_5end	+	17
chr1	4660459	4660991	L1VL2_5end	-	9.2
chr1	4681222	4682166	L1_Mus3_5end	-	12.7
chr1	4684479	4684690	MusHAL1_5end	-	19.5
chr1	4716561	4717151	L1Md_F_5end	-	9.5
chr1	4730837	4731247	MusHAL1_5end	-	27.6
chr1	4734095	4735059	L1VL1_5end	-	10.5
chr1	4947149	4947479	L1VL1_5end	+	22.3
chr1	4947587	4947978	L1Md_Gf_5end	+	10.4
chr1	4957353	4958158	L1VL2_5end	+	12.4
chr1	4983314	4984297	L1VL2_5end	-	13.4
chr1	5039970	5040935	L1Md_A_5end	-	6
chr1	5048042	5048814	MusHAL1_5end	+	9.4
chr1	5061954	5062785	L1Md_F_5end	-	13.5
chr1	5076799	5077713	L1Md_Gf_5end	+	5.9
chr1	5189144	5190366	L1Md_Gf_5end	+	9.1
chr1	5196134	5196715	L1_Mus3_5end	+	14.3
chr1	5211668	5211912	L1VL2_5end	+	30.6
chr1	5246697	5246898	L1VL1_5end	+	24.3
chr1	5247525	5248455	L1VL1_5end	-	8.9
chr1	5271979	5273059	L1Md_F_5end	-	10.4
chr1	5291351	5291986	L1VL2_5end	-	15.3
chr1	5342364	5343388	L1Md_F_5end	+	16.4
chr1	5350394	5351904	L1Md_Gf_5end	+	2.5
chr1	5377302	5378269	L1Md_F_5end	-	12.1
chr1	5392388	5392574	L1VL2_5end	-	26.5
chr1	5392643	5392758	L1_Mus3_5end	-	29
chr1	5418105	5418280	MusHAL1_5end	+	13.5
chr1	5423430	5424341	L1Md_A_5end	+	5.1
chr1	5429837	5431401	L1Md_A_5end	+	4.7
chr1	5439512	5439632	MusHAL1_5end	+	26.1
chr1	5439943	5440198	MusHAL1_5end	+	22.4
chr1	5442777	5443893	L1_Mus3_5end	+	14.8
chr1	5456180	5456556	MusHAL1_5end	-	28.9
chr1	5471625	5472444	L1Md_F_5end	+	13.7
chr1	5483738	5484096	L1_Mus3_5end	-	11.7
chr1	5484155	5484698	L1_Mus3_5end	-	27.6
chr1	5496713	5497079	MusHAL1_5end	+	19.7
chr1	5497471	5497983	MusHAL1_5end	+	9.4
chr1	5514276	5514675	L1VL2_5end	-	26.5
chr1	5540186	5540610	L1_Mus3_5end	-	12.2
chr1	5549671	5550429	MusHAL1_5end	+	16.2
chr1	5562614	5563233	MusHAL1_5end	+	15.4
chr1	5583751	5584890	L1VL1_5end	-	18.1
chr1	5629608	5630535	MusHAL1_5end	-	14.1
chr1	5639936	5640725	L1Md_F_5end	-	10.6
chr1	5653619	5654513	L1_Mus3_5end	-	14.2
chr1	5654591	5655540	L1VL2_5end	-	16.6
chr1	5670768	5671111	L1_Mus3_5end	-	27.7
chr1	5675105	5675900	MusHAL1_5end	+	19.4
chr1	5710310	5710505	L1VL2_5end	-	10.3
chr1	5749596	5750400	L1_Mus3_5end	-	12.6
chr1	5765080	5765825	MusHAL1_5end	+	9.1
chr1	5775285	5775573	L1VL2_5end	+	21.4
chr1	5800174	5800964	L1_Mus3_5end	+	15
chr1	5819994	5821356	L1Md_A_5end	+	4.2
chr1	5842339	5842994	L1Md_F_5end	-	12.9
chr1	5849956	5851068	L1Md_A_5end	+	18.5
chr1	5874206	5875252	L1Md_F_5end	-	7.9
chr1	5875301	5875897	L1Md_A_5end	-	16.9
chr1	5888997	5889756	L1VL2_5end	+	17.1
chr1	5889790	5889969	L1VL2_5end	+	17.1
chr1	5926931	5927387	MusHAL1_5end	-	26.3
chr1	5936133	5936684	MusHAL1_5end	-	18.8
chr1	5976952	5977911	MusHAL1_5end	+	13.1
chr1	5992358	5994012	L1Md_Gf_5end	+	8.6
chr1	5999351	5999526	L1VL2_5end	+	9.4
chr1	6006151	6006728	L1VL2_5end	-	12.8
chr1	6020394	6021504	L1VL2_5end	-	11.9
chr1	6026845	6027831	L1Md_A_5end	+	7.4
chr1	6042276	6043186	L1Md_A_5end	+	17.9
chr1	6066772	6067629	L1Md_F_5end	+	13.7
chr1	6110139	6110218	L1_Mus3_5end	+	22.5
chr1	6119980	6120976	L1_Mus3_5end	+	13.9
chr1	6126370	6127439	L1Md_F_5end	+	17.7
chr1	6150232	6151219	L1Md_A_5end	-	7.5
chr1	6184536	6185605	L1_Mus3_5end	+	14.3
chr1	6296099	6296670	L1Md_A_5end	+	13.8
chr1	6319276	6319981	L1_Mus3_5end	-	14.5
chr1	6339080	6340122	L1Md_F_5end	-	8.1
chr1	6340176	6341040	L1VL2_5end	-	10.5
chr1	6367945	6368327	L1VL1_5end	-	4.2
chr1	6368525	6368956	L1VL1_5end	-	9.4
chr1	6377006	6377077	MusHAL1_5end	-	13.9
chr1	6425871	6426916	MusHAL1_5end	-	16.2
chr1	6505796	6506629	L1Md_F_5end	-	17
chr1	6516878	6518320	L1Md_F_5end	-	11.4
chr1	6536319	6536696	L1Md_A_5end	-	13.8
chr1	6538430	6538988	L1Md_F_5end	-	16.7
chr1	6561629	6562586	L1VL2_5end	-	18.7
chr1	6568173	6569012	L1Md_Gf_5end	-	14.1
chr1	6631125	6632071	L1_Mus3_5end	-	11.4
chr1	6644868	6645792	L1Md_A_5end	+	14.2
chr1	6669089	6669860	L1VL2_5end	+	8.1
chr1	6699149	6700014	L1Md_F_5end	-	7
chr1	6700088	6701020	L1Md_F_5end	-	13.6
chr1	6876843	6877256	L1VL2_5end	+	11.8
chr1	6878289	6878855	L1_Mus3_5end	+	12.5
chr1	6882631	6883294	L1VL2_5end	+	14
chr1	6911286	6912398	L1Md_F_5end	+	17.4
chr1	6917009	6918156	L1Md_A_5end	+	4.4
chr1	6945958	6946353	L1_Mus3_5end	+	19.9
chr1	6984899	6985601	MusHAL1_5end	+	20.9
chr1	7079757	7080604	L1Md_F_5end	+	7
chr1	7180619	7181924	L1_Mus3_5end	+	20.6
chr1	7190468	7191466	L1Md_Gf_5end	+	6.8
chr1	7203735	7203973	MusHAL1_5end	-	28.7
chr1	7214612	7215090	L1VL1_5end	+	4.2
chr1	7216607	7216970	L1VL1_5end	-	19.3
chr1	7218122	7218530	MusHAL1_5end	-	29.9
chr1	7236331	7237221	L1Md_Gf_5end	-	7.1
chr1	7258918	7259871	L1VL2_5end	-	10.4
chr1	7260807	7261941	MusHAL1_5end	-	19.2
chr1	7271645	7272533	L1Md_Gf_5end	+	17.8
chr1	7286985	7288057	L1Md_Gf_5end	-	7.2
chr1	7306514	7307339	L1Md_F_5end	-	9.3
chr1	7325938	7326147	L1VL2_5end	-	8.1
chr1	7326441	7327220	L1VL2_5end	-	11.3
chr1	7334028	7335740	L1Md_Gf_5end	-	2.5
chr1	7362493	7363617	L1Md_A_5end	+	18.2
chr1	7433402	7434407	L1VL2_5end	+	15.2
chr1	7441880	7442092	MusHAL1_5end	+	34.1
chr1	7460623	7461042	MusHAL1_5end	-	17.8
chr1	7470895	7471731	L1VL2_5end	+	11.1
chr1	7487382	7488613	L1Md_A_5end	-	5
chr1	7503832	7504848	L1VL2_5end	+	10.6
chr1	7533210	7533975	MusHAL1_5end	-	12.5
chr1	7556557	7557340	L1VL2_5end	-	13.1
chr1	7573489	7574642	L1_Mus3_5end	-	18.7
chr1	7578935	7579849	L1VL2_5end	+	16.2
chr1	7622562	7623179	MusHAL1_5end	+	12.9
chr1	7634203	7635077	L1_Mus3_5end	+	14.5
chr1	7658587	7659376	L1_Mus3_5end	-	16.2
chr1	7690904	7691979	L1VL1_5end	-	17.4
chr1	7712192	7713221	L1Md_Gf_5end	-	13.6
chr1	7798772	7799679	L1VL2_5end	+	17.8
chr1	7807977	7808733	MusHAL1_5end	-	13.4
chr1	7814366	7815153	L1Md_F_5end	-	12.3
chr1	7835388	7836292	L1VL1_5end	-	7.8
chr1	7843440	7844472	L1Md_Gf_5end	+	7
chr1	7860883	7861829	L1Md_A_5end	-	15.5
chr1	7877322	7878138	L1_Mus3_5end	-	17.7
chr1	7895816	7896099	L1_Mus3_5end	+	24.9
chr1	7928839	7929992	L1Md_A_5end	+	17.4
chr1	7956199	7957185	L1_Mus3_5end	+	18.2
chr1	7963354	7963755	MusHAL1_5end	-	15.2
chr1	7964164	7964766	L1_Mus3_5end	-	18.2
chr1	7981899	7983517	MusHAL1_5end	+	18.5
chr1	7990180	7990351	MusHAL1_5end	+	11.1
chr1	8120991	8121833	L1VL1_5end	-	12.9
chr1	8197570	8197896	L1VL1_5end	+	25.5
chr1	8198023	8198884	L1_Mus3_5end	+	14.4
chr1	8209497	8210434	L1Md_A_5end	+	17.8
chr1	8217707	8219050	L1Md_A_5end	-	0.8
chr1	8244824	8245528	L1_Mus3_5end	-	15.7
chr1	8248952	8250075	L1Md_F_5end	+	11.3
chr1	8302134	8302391	MusHAL1_5end	+	17.8
chr1	8304929	8305972	L1Md_F_5end	+	17.9
chr1	8366672	8366958	MusHAL1_5end	+	31.2
chr1	8367111	8368009	L1Md_A_5end	+	14.7
chr1	8375487	8376280	L1Md_Gf_5end	+	12.2
chr1	8380042	8380847	L1Md_F_5end	+	22.8
chr1	8394912	8396154	L1_Mus3_5end	-	23
chr1	8398792	8399537	MusHAL1_5end	-	13.3
chr1	8399788	8400636	L1Md_F_5end	+	12.7
chr1	8406519	8407273	L1_Mus3_5end	+	17
chr1	8509790	8510711	L1Md_A_5end	+	16.6
chr1	8517901	8518664	L1Md_A_5end	+	6.7
chr1	8526243	8527007	L1Md_A_5end	-	8.4
chr1	8542811	8543368	L1_Mus3_5end	-	20.1
chr1	8546599	8546954	MusHAL1_5end	+	31.3
chr1	8547093	8547251	MusHAL1_5end	+	24.4
chr1	8572052	8572648	MusHAL1_5end	-	17.8
chr1	8613842	8614263	MusHAL1_5end	+	19.4
chr1	8640352	8641386	L1Md_Gf_5end	-	7.6
chr1	8664109	8665053	L1Md_A_5end	+	10.1
chr1	8687449	8690020	L1Md_A_5end	+	5.6
chr1	8695255	8695313	L1_Mus3_5end	+	6.8
chr1	8706579	8707563	L1VL2_5end	+	14.3
chr1	8710511	8711463	L1Md_F_5end	+	11.9
chr1	8730199	8730370	L1Md_A_5end	-	10.5
chr1	8732258	8733210	L1Md_A_5end	-	18.7
chr1	8750118	8750342	L1VL2_5end	-	10.7
chr1	8756377	8756822	L1VL2_5end	-	12.3
chr1	8832614	8833486	L1Md_F_5end	-	13.1
chr1	8873597	8873648	L1VL1_5end	+	13.5
chr1	8874137	8875516	L1VL1_5end	+	19.1
chr1	8881429	8882349	L1Md_F_5end	+	20.1
chr1	8897150	8898084	MusHAL1_5end	-	14.1
chr1	8974107	8974897	L1VL1_5end	-	6.3
chr1	8985320	8986417	L1_Mus3_5end	+	16.8
chr1	8999377	9000142	L1VL2_5end	+	13
chr1	9000174	9000351	L1VL2_5end	+	13
chr1	9050083	9051194	L1Md_A_5end	-	0.6
chr1	9058156	9059206	L1Md_Gf_5end	+	6.6
chr1	9072303	9073294	L1Md_F_5end	-	17.2
chr1	9093676	9094591	L1Md_A_5end	+	17.2
chr1	9111870	9112485	L1VL2_5end	+	21.1
chr1	9120766	9121928	L1Md_A_5end	+	4.2
chr1	9161705	9161961	MusHAL1_5end	+	25.3
chr1	9175400	9176737	L1Md_A_5end	+	1.1
chr1	9182027	9183048	MusHAL1_5end	+	14.8
chr1	9240515	9241795	L1Md_Gf_5end	+	8.7
chr1	9269943	9270223	L1_Mus3_5end	-	10.3
chr1	9275432	9275627	L1VL2_5end	-	27.8
chr1	9332876	9333800	MusHAL1_5end	-	13.7
chr1	9346539	9346991	MusHAL1_5end	-	8.2
chr1	9347403	9347773	MusHAL1_5end	-	7.8
chr1	9371167	9371260	L1Md_A_5end	+	19.1
chr1	9373648	9374486	L1VL2_5end	-	11.4
chr1	9385437	9385594	L1_Mus3_5end	+	13.3
chr1	9385656	9386600	L1_Mus3_5end	+	21.7
chr1	9386771	9386966	L1VL1_5end	+	11.2
chr1	9401680	9402643	L1Md_A_5end	+	15.2
chr1	9409774	9410618	L1Md_F_5end	+	13.1
chr1	9419400	9419672	MusHAL1_5end	-	18
chr1	9448954	9449840	L1_Mus3_5end	+	14.4
chr1	9478988	9479462	MusHAL1_5end	+	17.3
chr1	9482923	9483874	L1Md_A_5end	+	16.9
chr1	9493865	9494631	L1VL2_5end	-	10.1
chr1	9505186	9505792	MusHAL1_5end	-	13.5
chr1	9537142	9537863	L1VL2_5end	+	11.8
chr1	9538086	9538313	L1VL1_5end	+	12.9
chr1	9594526	9595255	L1VL2_5end	+	7.3
chr1	10123417	10124217	L1VL1_5end	-	5.9
chr1	10238971	10240032	L1_Mus3_5end	+	21.2
chr1	10249670	10250444	L1Md_F_5end	+	10.4
chr1	10344636	10345560	L1Md_F_5end	-	16.8
chr1	10366313	10367110	L1Md_F_5end	-	13.6
chr1	10368594	10369645	L1_Mus3_5end	-	15.6
chr1	10382608	10383871	L1Md_F_5end	+	15
chr1	10392746	10393374	L1Md_F_5end	-	12
chr1	10415044	10415783	MusHAL1_5end	-	10.1
chr1	10427183	10427929	L1Md_A_5end	-	4.9
chr1	10432909	10433754	L1Md_A_5end	+	11.8
chr1	10514518	10514824	L1VL2_5end	+	22.4
chr1	10514861	10515285	L1_Mus3_5end	+	13.2
chr1	10534219	10535362	L1Md_A_5end	-	10.1
chr1	10542792	10543706	L1Md_A_5end	-	14.5
chr1	10544912	10545655	L1_Mus3_5end	+	12.9
chr1	10556097	10556609	L1VL2_5end	+	19.2
chr1	10573376	10574362	MusHAL1_5end	+	12.6
chr1	10656949	10657770	L1VL2_5end	+	17.1
chr1	10686731	10687911	L1_Mus3_5end	+	16.6
chr1	10750132	10751093	L1_Mus3_5end	-	15.9
chr1	10792095	10793003	L1Md_A_5end	-	3.2
chr1	10807821	10808002	L1_Mus3_5end	+	29.1
chr1	10823239	10823542	MusHAL1_5end	+	15.5
chr1	10863374	10864275	L1Md_F_5end	+	11.8
chr1	10887521	10887768	L1Md_A_5end	-	10.1
chr1	10887991	10888670	L1Md_F_5end	-	10.8
chr1	10908993	10909894	L1Md_A_5end	+	17.1
chr1	10917554	10918590	L1_Mus3_5end	-	14
chr1	10926783	10927176	MusHAL1_5end	+	27
chr1	10970656	10971515	L1Md_Gf_5end	+	9.1
chr1	11039566	11040414	L1_Mus3_5end	+	13.2
chr1	11048136	11049147	L1_Mus3_5end	+	17.6
chr1	11062252	11062969	L1VL2_5end	+	9.1
chr1	11073426	11074130	L1Md_A_5end	-	5.8
chr1	11131067	11131978	L1VL1_5end	-	10.8
chr1	11235128	11236067	L1Md_F_5end	+	14.9
chr1	11306233	11306675	MusHAL1_5end	+	28.4
chr1	11333961	11334597	L1VL2_5end	-	16.4
chr1	11345443	11345690	L1VL1_5end	-	10.5
chr1	11346129	11346409	L1VL1_5end	-	17.4
chr1	11373543	11374260	L1Md_F_5end	+	13.3
chr1	11377644	11378708	L1Md_F_5end	-	9.4
chr1	11379025	11379571	MusHAL1_5end	-	24.3
chr1	11389543	11389709	MusHAL1_5end	+	16
chr1	11390127	11390305	MusHAL1_5end	+	11.2
chr1	11390687	11390940	MusHAL1_5end	+	7.7
chr1	11456883	11457379	MusHAL1_5end	-	19.4
chr1	11486844	11488165	L1Md_A_5end	-	19.3
chr1	11533882	11534907	L1VL1_5end	-	11.6
chr1	11537442	11537568	L1VL1_5end	-	15
chr1	11579635	11580804	L1VL2_5end	-	20.3
chr1	11613845	11614562	MusHAL1_5end	-	19.2
chr1	11625777	11627016	L1Md_Gf_5end	-	1.8
chr1	11665160	11665520	L1Md_F_5end	-	16.2
chr1	11673970	11675118	L1Md_A_5end	+	3.2
chr1	11690111	11691233	L1VL1_5end	-	11.4
chr1	11719752	11720712	L1Md_Gf_5end	-	6.2
chr1	11728509	11729852	L1Md_A_5end	-	1
chr1	11782152	11783770	L1Md_Gf_5end	-	3.2
chr1	11805331	11806257	L1Md_Gf_5end	+	11.9
chr1	11824531	11825309	MusHAL1_5end	-	11.9
chr1	11853705	11854626	L1Md_A_5end	+	6.7
chr1	11860747	11861600	L1Md_F_5end	-	8.9
chr1	11870513	11871376	L1_Mus3_5end	-	13.3
chr1	11871488	11871544	L1_Mus3_5end	-	17.5
chr1	11871570	11871851	L1VL1_5end	-	24.8
chr1	11873532	11874441	L1_Mus3_5end	+	18.9
chr1	11896969	11897729	MusHAL1_5end	+	19.5
chr1	11924061	11924856	L1_Mus3_5end	-	15.3
chr1	11962703	11962984	L1Md_F_5end	+	16.7
chr1	12024788	12024987	L1_Mus3_5end	-	31.1
chr1	12071528	12071817	L1VL2_5end	-	15.9
chr1	12075417	12076350	L1Md_A_5end	+	8.1
chr1	12086863	12087485	MusHAL1_5end	-	14.7
chr1	12096468	12097375	L1VL1_5end	+	11.3
chr1	12110483	12111309	L1Md_F_5end	-	15.2
chr1	12160874	12161795	L1Md_A_5end	-	14.9
chr1	12169388	12169917	MusHAL1_5end	-	12.7
chr1	12182257	12183021	MusHAL1_5end	+	19.9
chr1	12201962	12202908	MusHAL1_5end	+	14.3
chr1	12212250	12212674	MusHAL1_5end	+	27.3
chr1	12216102	12217013	L1VL1_5end	+	10.7
chr1	12217207	12218153	L1Md_A_5end	+	4.8
chr1	12249066	12249982	L1VL2_5end	-	11.4
chr1	12269293	12270100	L1Md_Gf_5end	-	11.1
chr1	12296641	12297474	MusHAL1_5end	+	12.6
chr1	12321247	12322327	L1VL1_5end	+	12.3
chr1	12360266	12361059	L1_Mus3_5end	+	13.8
chr1	12421891	12422241	L1VL2_5end	-	6
chr1	12422539	12423116	L1VL2_5end	-	10.9
chr1	12439942	12441210	L1VL1_5end	+	19
chr1	12457694	12458567	L1Md_F_5end	+	14.8
chr1	12469783	12470558	L1Md_F_5end	-	11.8
chr1	12498564	12498792	L1Md_F_5end	+	7
chr1	12512638	12513744	L1Md_A_5end	+	18.3
chr1	12530628	12531240	MusHAL1_5end	+	17.2
chr1	12535423	12536146	L1Md_F_5end	+	4.3
chr1	12558432	12559379	MusHAL1_5end	+	14.1
chr1	12629960	12630747	L1_Mus3_5end	-	10.1
chr1	12650354	12650617	MusHAL1_5end	-	6.8
chr1	12667665	12668535	L1Md_Gf_5end	-	6
chr1	12895813	12896654	L1VL2_5end	+	12.4
chr1	13459689	13459943	L1VL1_5end	-	18
chr1	13472509	13473488	L1Md_F_5end	+	9.6
chr1	13503351	13503781	MusHAL1_5end	+	25.9
chr1	13695810	13696115	MusHAL1_5end	-	18.4
chr1	13727390	13728183	L1Md_F_5end	-	11.2
chr1	13736252	13737328	L1Md_Gf_5end	-	0.7
chr1	13746789	13747313	MusHAL1_5end	-	19.3
chr1	13763394	13763672	L1_Mus3_5end	-	7.5
chr1	13769004	13770480	L1VL1_5end	-	16.3
chr1	13797840	13798462	MusHAL1_5end	-	13.6
chr1	13819431	13820577	L1Md_A_5end	-	7.7
chr1	13874529	13875120	MusHAL1_5end	+	9.7
chr1	13888282	13889402	L1VL1_5end	-	12.8
chr1	13896413	13897453	L1Md_Gf_5end	-	5.8
chr1	13950798	13951561	L1_Mus3_5end	+	12.1
chr1	13959523	13959757	MusHAL1_5end	-	8.5
chr1	13968074	13968308	MusHAL1_5end	+	4.7
chr1	13968332	13968921	L1Md_A_5end	+	20.7
chr1	14026555	14027501	MusHAL1_5end	-	13.4
chr1	14033389	14034483	L1Md_F_5end	-	11.7
chr1	14084870	14086371	L1Md_Gf_5end	+	10
chr1	14113240	14114735	L1Md_Gf_5end	+	3
chr1	14375798	14376085	L1VL2_5end	+	24.4
chr1	14397841	14398029	L1VL2_5end	+	26.6
chr1	14441179	14442099	L1Md_F_5end	+	9.7
chr1	14442256	14442359	L1_Mus3_5end	+	22.1
chr1	14442408	14443486	L1_Mus3_5end	+	14.3
chr1	14447503	14448314	L1Md_Gf_5end	+	10.7
chr1	14481559	14482475	L1Md_Gf_5end	-	5.8
chr1	14519589	14520474	MusHAL1_5end	+	15.5
chr1	14533195	14533859	MusHAL1_5end	+	20.9
chr1	14534006	14534157	L1_Mus3_5end	+	16.4
chr1	14547859	14548819	L1VL2_5end	+	10.7
chr1	14600211	14600997	MusHAL1_5end	-	11.8
chr1	14607257	14607844	L1VL1_5end	-	10.3
chr1	14655347	14656096	MusHAL1_5end	-	18.6
chr1	14719984	14720730	MusHAL1_5end	+	18.8
chr1	14803317	14804101	L1_Mus3_5end	+	11.6
chr1	14845637	14846058	MusHAL1_5end	-	6.9
chr1	14848591	14849203	L1Md_F_5end	+	13.6
chr1	14942859	14943921	L1_Mus3_5end	-	15.5
chr1	14974541	14976239	L1Md_F_5end	-	17.8
chr1	14993828	14994955	L1Md_A_5end	-	4.5
chr1	15004010	15004764	MusHAL1_5end	-	15.3
chr1	15020300	15021249	L1Md_A_5end	+	3.8
chr1	15040878	15041436	L1VL1_5end	-	13.1
chr1	15045146	15045769	MusHAL1_5end	-	19.4
chr1	15061980	15062257	L1VL2_5end	+	19.3
chr1	15064331	15065254	L1VL2_5end	+	12.8
chr1	15083505	15085030	L1Md_Gf_5end	+	9.8
chr1	15090613	15090862	L1_Mus3_5end	+	28.7
chr1	15095673	15096738	L1Md_A_5end	+	18.1
chr1	15156110	15156243	L1_Mus3_5end	+	5.2
chr1	15186531	15186877	MusHAL1_5end	-	27.1
chr1	15226720	15226918	L1_Mus3_5end	+	27
chr1	15228446	15229189	L1Md_A_5end	+	4.6
chr1	15234987	15235341	MusHAL1_5end	+	21.6
chr1	15235545	15235715	MusHAL1_5end	+	19.3
chr1	15255662	15257125	L1_Mus3_5end	-	23.2
chr1	15263249	15264360	L1Md_Gf_5end	-	0.8
chr1	15281983	15282980	MusHAL1_5end	-	14.9
chr1	15378397	15379314	L1VL2_5end	-	12.2
chr1	15461856	15462366	L1Md_F_5end	+	22.2
chr1	15462976	15463590	L1_Mus3_5end	+	10.9
chr1	15496703	15497695	L1Md_F_5end	-	11.9
chr1	15515264	15516390	L1_Mus3_5end	-	16.4
chr1	15520015	15520928	L1VL1_5end	-	18.3
chr1	15528799	15530105	L1VL1_5end	-	18.4
chr1	15554321	15554573	L1_Mus3_5end	+	27.6
chr1	15731483	15732304	L1VL2_5end	-	8.4
chr1	15741820	15743579	L1Md_A_5end	-	2.3
chr1	15745160	15746355	L1VL1_5end	-	13.5
chr1	15756832	15757619	MusHAL1_5end	-	15.8
chr1	15761240	15762125	L1Md_Gf_5end	+	5.8
chr1	15827202	15828002	L1Md_F_5end	-	16.7
chr1	15861937	15862376	MusHAL1_5end	+	16.7
chr1	15867875	15868419	MusHAL1_5end	+	6.1
chr1	15933368	15934692	L1Md_F_5end	-	16.1
chr1	15955297	15956238	L1Md_A_5end	-	3.9
chr1	15956914	15957955	L1VL1_5end	-	19.4
chr1	16035754	16036567	L1Md_Gf_5end	-	11.6
chr1	16140954	16141552	MusHAL1_5end	+	15.3
chr1	16168932	16170027	L1Md_F_5end	-	13
chr1	16283726	16284504	MusHAL1_5end	+	8.8
chr1	16313869	16314848	L1Md_F_5end	+	18
chr1	16322782	16323105	L1_Mus3_5end	-	12.7
chr1	16324553	16325053	L1_Mus3_5end	-	17.1
chr1	16339683	16340379	L1VL2_5end	-	7.3
chr1	16377936	16378784	L1VL1_5end	+	15
chr1	16383039	16383895	L1VL2_5end	-	10
chr1	16414928	16415328	L1VL2_5end	+	26.8
chr1	16415362	16415695	L1_Mus3_5end	+	18
chr1	16426762	16427609	L1Md_F_5end	-	13.2
chr1	16431405	16432384	L1Md_F_5end	+	18.2
chr1	16447734	16448857	L1_Mus3_5end	+	17.5
chr1	16452893	16453909	L1Md_A_5end	+	3.4
chr1	16470007	16470829	L1_Mus3_5end	+	17.3
chr1	16474909	16475736	L1Md_F_5end	+	14.1
chr1	16532918	16533316	MusHAL1_5end	-	26.3
chr1	16694933	16695806	L1_Mus3_5end	+	17.7
chr1	16728016	16729042	L1VL1_5end	+	18.8
chr1	16755151	16755254	MusHAL1_5end	-	3
chr1	16755487	16755623	MusHAL1_5end	-	8.8
chr1	16755773	16756287	MusHAL1_5end	-	12.9
chr1	16763325	16764146	L1Md_F_5end	+	18
chr1	16771820	16772944	L1VL1_5end	+	7.5
chr1	16789842	16790161	MusHAL1_5end	-	23.4
chr1	16807737	16808336	L1_Mus3_5end	-	15.2
chr1	16808363	16808479	L1_Mus3_5end	-	16.7
chr1	16859837	16860640	MusHAL1_5end	-	12
chr1	16864598	16865506	L1_Mus3_5end	-	18.3
chr1	16865616	16865799	L1VL1_5end	-	26.2
chr1	16871004	16871962	L1Md_A_5end	+	17.2
chr1	16910122	16910689	MusHAL1_5end	-	18
chr1	16923250	16924018	L1_Mus3_5end	-	12.7
chr1	16924518	16925097	MusHAL1_5end	+	7.6
chr1	16952274	16953916	L1Md_F_5end	-	17.9
chr1	16972772	16973957	MusHAL1_5end	-	14
chr1	17017898	17019230	L1Md_F_5end	+	14.6
chr1	17028620	17029280	MusHAL1_5end	+	15.8
chr1	17046629	17047565	MusHAL1_5end	-	13.8
chr1	17062647	17063464	L1_Mus3_5end	+	19.4
chr1	17072951	17073607	L1Md_A_5end	+	21.9
chr1	17075251	17075456	L1Md_Gf_5end	+	4.8
chr1	17143326	17143547	L1_Mus3_5end	-	8.6
chr1	17144010	17144420	L1_Mus3_5end	-	20.6
chr1	17189425	17189619	MusHAL1_5end	+	34
chr1	17190576	17190674	MusHAL1_5end	+	28.3
chr1	17200428	17201228	MusHAL1_5end	-	19.8
chr1	17205503	17205747	L1_Mus3_5end	+	29.9
chr1	17229539	17230467	L1VL1_5end	-	11.6
chr1	17271607	17272314	L1_Mus3_5end	-	12.7
chr1	17272772	17273273	MusHAL1_5end	-	22.1
chr1	17293898	17294816	L1Md_Gf_5end	-	5.7
chr1	17322902	17323330	MusHAL1_5end	-	15.7
chr1	17334152	17335070	L1Md_A_5end	-	4.5
chr1	17360134	17361407	L1_Mus3_5end	-	18.3
chr1	17388662	17390159	L1Md_Gf_5end	-	2.1
chr1	17400876	17401024	L1_Mus3_5end	-	18.3
chr1	17401462	17402456	L1_Mus3_5end	+	14.8
chr1	17440442	17441409	L1Md_F_5end	-	12.8
chr1	17459747	17460447	MusHAL1_5end	+	22.9
chr1	17466855	17468143	L1Md_Gf_5end	+	2.2
chr1	17473539	17474703	L1Md_A_5end	+	3.1
chr1	17502231	17502491	L1Md_A_5end	-	24.1
chr1	17507057	17507195	L1_Mus3_5end	+	21.2
chr1	17552487	17553797	L1VL1_5end	+	17.9
chr1	17574741	17575709	L1_Mus3_5end	+	20
chr1	17575737	17575812	L1_Mus3_5end	+	11.3
chr1	17585340	17586137	L1Md_F_5end	-	17.8
chr1	17635997	17636203	MusHAL1_5end	-	19.4
chr1	17685083	17686199	L1Md_A_5end	-	8.4
chr1	17692537	17693636	L1_Mus3_5end	-	16.8
chr1	17704184	17705527	L1Md_A_5end	-	0.9
chr1	17733289	17733547	MusHAL1_5end	-	22.5
chr1	17773782	17774549	MusHAL1_5end	-	9.9
chr1	17785407	17786249	L1Md_F_5end	-	19.3
chr1	17796864	17797798	L1VL1_5end	+	10.5
chr1	17811664	17812434	MusHAL1_5end	+	19.3
chr1	17818522	17819110	MusHAL1_5end	+	14
chr1	17830079	17830979	L1VL2_5end	+	15.5
chr1	17849218	17849726	MusHAL1_5end	+	22.4
chr1	17861902	17862402	L1VL1_5end	+	21.3
chr1	17866505	17867626	L1VL1_5end	+	18.9
chr1	17876162	17876899	MusHAL1_5end	+	13.6
chr1	17902977	17904101	L1Md_Gf_5end	-	7.1
chr1	17906494	17907409	L1VL1_5end	-	14.2
chr1	17921511	17922587	L1Md_Gf_5end	-	1.1
chr1	17953163	17954124	L1Md_A_5end	+	7.7
chr1	18066993	18067363	MusHAL1_5end	-	19.3
chr1	18072629	18073598	L1Md_A_5end	-	18.8
chr1	18073623	18074065	L1VL2_5end	-	26
chr1	18077954	18079893	L1Md_Gf_5end	+	10.3
chr1	18089737	18090534	L1Md_F_5end	+	14.1
chr1	18107689	18108642	L1Md_F_5end	+	12.5
chr1	18140818	18141603	L1Md_F_5end	-	8.4
chr1	18155502	18156144	L1VL1_5end	-	10.8
chr1	18158023	18158118	L1VL1_5end	-	19.8
chr1	18215931	18216918	L1Md_F_5end	+	14.8
chr1	18343501	18344577	L1_Mus3_5end	+	17.7
chr1	18472055	18473869	L1Md_Gf_5end	+	9.3
chr1	18479212	18479268	L1_Mus3_5end	+	5.3
chr1	18480039	18480245	L1VL2_5end	+	10.8
chr1	18537028	18539186	L1Md_Gf_5end	+	3.1
chr1	18550346	18551456	L1VL1_5end	-	12.2
chr1	18576653	18577476	L1VL1_5end	-	13.8
chr1	18596773	18596898	L1_Mus3_5end	-	22.4
chr1	18622007	18622273	MusHAL1_5end	-	14.2
chr1	18649247	18650073	L1_Mus3_5end	-	20.2
chr1	18658621	18659923	L1Md_Gf_5end	+	8.9
chr1	18681762	18682806	L1Md_F_5end	+	7.8
chr1	18699807	18700815	L1_Mus3_5end	+	16.6
chr1	18715053	18716191	L1VL1_5end	+	8.1
chr1	18742295	18743567	L1_Mus3_5end	-	21
chr1	18772282	18773026	L1_Mus3_5end	+	14.1
chr1	18774133	18774231	L1_Mus3_5end	+	20.2
chr1	18774330	18774898	L1_Mus3_5end	+	12.2
chr1	18782137	18784080	L1VL1_5end	-	14.1
chr1	18798081	18798142	L1_Mus3_5end	-	22.6
chr1	18811264	18812294	L1_Mus3_5end	-	18
chr1	18814973	18815784	L1Md_Gf_5end	+	12.4
chr1	18842328	18843284	L1VL1_5end	-	10.7
chr1	18872425	18873308	L1Md_Gf_5end	+	1
chr1	18889006	18889165	L1_Mus3_5end	-	12.1
chr1	18890270	18891200	L1VL1_5end	-	20
chr1	18919180	18920292	L1_Mus3_5end	-	18.1
chr1	18927576	18928543	L1Md_A_5end	+	4.7
chr1	18944847	18945952	L1_Mus3_5end	-	17.2
chr1	19049733	19050053	L1VL1_5end	+	11.4
chr1	19059269	19059468	L1_Mus3_5end	-	29.6
chr1	19130972	19132274	L1Md_A_5end	-	0.6
chr1	19192064	19193104	L1_Mus3_5end	-	16
chr1	19271462	19272255	L1_Mus3_5end	+	12.3
chr1	19300022	19301381	L1_Mus3_5end	+	18.4
chr1	19315473	19316749	L1_Mus3_5end	-	18.2
chr1	19364747	19365561	L1_Mus3_5end	-	12.4
chr1	19365585	19365909	L1VL1_5end	-	26.3
chr1	19372291	19373367	L1Md_Gf_5end	+	0.9
chr1	19391484	19392564	L1VL1_5end	+	15
chr1	19398791	19399680	L1Md_Gf_5end	+	6
chr1	19439962	19440905	L1Md_A_5end	-	4.5
chr1	19449181	19450262	L1Md_Gf_5end	-	7.2
chr1	19497279	19498379	L1VL1_5end	-	18.8
chr1	19522166	19523411	L1VL1_5end	-	24.9
chr1	19544900	19546087	L1VL1_5end	+	19.9
chr1	19652251	19653492	L1VL1_5end	+	11.3
chr1	19656142	19656776	L1Md_Gf_5end	+	12.4
chr1	19692413	19693551	L1Md_A_5end	-	1.1
chr1	19706892	19707882	L1Md_Gf_5end	+	10.8
chr1	19725890	19726739	L1Md_F_5end	-	14.2
chr1	19747234	19748051	L1_Mus3_5end	+	11.5
chr1	19799328	19800620	L1Md_F_5end	+	14.8
chr1	19814882	19815554	L1_Mus3_5end	+	20.2
chr1	19838881	19840465	L1Md_A_5end	+	4.2
chr1	19933770	19934874	L1VL1_5end	+	8.1
chr1	19998194	19999667	L1Md_F_5end	-	17.4
chr1	20028223	20029148	L1Md_F_5end	-	12.9
chr1	20044214	20045159	L1Md_A_5end	-	7.5
chr1	20056510	20057339	L1_Mus3_5end	-	11.5
chr1	20077231	20078333	L1_Mus3_5end	+	17.1
chr1	20090534	20091817	L1Md_F_5end	-	14.1
chr1	20101540	20102498	L1Md_A_5end	-	7.4
chr1	20150349	20150601	L1VL1_5end	+	29.8
chr1	20150641	20151293	L1_Mus3_5end	+	14.1
chr1	20234341	20235098	L1Md_Gf_5end	-	4.6
chr1	20283295	20284795	L1Md_Gf_5end	-	2.4
chr1	20290063	20290858	L1Md_F_5end	+	17
chr1	20320601	20321668	L1Md_A_5end	-	3.3
chr1	20389621	20390427	MusHAL1_5end	-	13
chr1	20432214	20434149	L1Md_Gf_5end	+	3
chr1	20486394	20488353	L1Md_A_5end	+	2.8
chr1	20525566	20526488	L1Md_A_5end	+	6.7
chr1	20574496	20575815	L1Md_A_5end	+	1.1
chr1	20595571	20596670	L1VL1_5end	+	7.7
chr1	20626261	20626991	L1_Mus3_5end	-	13.1
chr1	20647737	20648531	L1Md_F_5end	-	8.9
chr1	20658456	20659555	L1VL1_5end	+	20
chr1	20705411	20706375	L1Md_A_5end	+	4.2
chr1	20966219	20967281	L1_Mus3_5end	-	15
chr1	21016268	21017011	L1Md_A_5end	+	14.8
chr1	21149634	21149869	MusHAL1_5end	+	23.8
chr1	21173070	21174263	L1_Mus3_5end	-	20
chr1	21200732	21202212	L1Md_Gf_5end	-	2.9
chr1	21514458	21514890	L1_Mus3_5end	+	9.6
chr1	21578855	21579189	L1_Mus3_5end	-	9.9
chr1	21587911	21588992	L1Md_F_5end	-	10.8
chr1	21625126	21626147	L1Md_F_5end	+	17.3
chr1	21764204	21765231	L1_Mus3_5end	-	13.4
chr1	22024302	22024736	MusHAL1_5end	+	26.2
chr1	22060594	22061536	L1Md_A_5end	-	1.5
chr1	22078264	22079331	L1Md_F_5end	+	7.9
chr1	22092292	22093236	L1Md_A_5end	+	5.8
chr1	22115399	22115656	MusHAL1_5end	-	21.3
chr1	22145944	22146407	MusHAL1_5end	-	18.8
chr1	22149329	22149489	L1Md_F_5end	+	11.8
chr1	22152809	22153377	L1Md_Gf_5end	+	0.2
chr1	22174722	22175086	L1_Mus3_5end	-	25.1
chr1	22218066	22218942	L1Md_F_5end	+	12.9
chr1	22236057	22237017	L1Md_A_5end	-	4.8
chr1	22276639	22276823	L1_Mus3_5end	+	29.6
chr1	22276850	22277004	MusHAL1_5end	+	23.9
chr1	22547072	22547245	L1VL2_5end	+	28.3
chr1	22557067	22558136	L1Md_F_5end	+	17.8
chr1	22841105	22841275	L1VL1_5end	-	5.3
chr1	22841512	22842325	L1_Mus3_5end	-	14.7
chr1	22873192	22874570	L1Md_A_5end	-	7.7
chr1	22921453	22922581	L1Md_A_5end	-	0.6
chr1	22991649	22992050	MusHAL1_5end	-	9.8
chr1	23078613	23079547	L1VL2_5end	+	11.6
chr1	23083976	23084339	MusHAL1_5end	-	24.2
chr1	23107469	23107734	MusHAL1_5end	-	26.4
chr1	23166921	23168011	L1VL2_5end	-	9.2
chr1	23301077	23301120	L1Md_Gf_5end	-	2.3
chr1	23306351	23307415	L1Md_Gf_5end	-	1.2
chr1	23311288	23312099	L1Md_F_5end	+	16.3
chr1	23314219	23314379	L1_Mus3_5end	-	20
chr1	23402927	23403680	L1_Mus3_5end	+	13.6
chr1	23436239	23437043	L1VL1_5end	+	8.3
chr1	23499990	23500873	L1VL1_5end	+	12.4
chr1	23561518	23562208	L1Md_F_5end	+	12
chr1	23579348	23580066	L1VL2_5end	-	7.1
chr1	23614341	23615301	L1Md_A_5end	+	7.2
chr1	23622108	23622915	L1VL2_5end	-	18.5
chr1	23663136	23664133	L1Md_A_5end	+	6.2
chr1	23693431	23694215	L1Md_F_5end	+	12.8
chr1	23724244	23725096	L1Md_Gf_5end	+	12.8
chr1	23734410	23735355	L1VL1_5end	+	10.1
chr1	23885271	23886404	L1Md_A_5end	+	0.7
chr1	24075199	24076415	L1Md_Gf_5end	-	9.4
chr1	24152683	24153720	L1VL1_5end	-	19.1
chr1	24277521	24278272	L1_Mus3_5end	+	10.2
chr1	24347072	24347861	L1VL2_5end	-	8.4
chr1	24424361	24424515	L1_Mus3_5end	+	23.5
chr1	24496341	24497655	L1Md_A_5end	+	1.2
chr1	24645095	24646186	L1Md_Gf_5end	-	6.3
chr1	24721310	24722599	L1Md_F_5end	+	15.1
chr1	24801719	24802484	L1Md_F_5end	+	10.2
chr1	24826398	24827084	L1_Mus3_5end	-	11.4
chr1	24827481	24827691	L1VL1_5end	-	21.8
chr1	24837360	24838007	L1Md_Gf_5end	+	7.8
chr1	24859115	24859716	L1_Mus3_5end	-	13.5
chr1	24860101	24860365	L1_Mus3_5end	-	20.7
chr1	24887133	24887532	MusHAL1_5end	+	26.5
chr1	24897056	24897309	L1_Mus3_5end	-	15.3
chr1	24897627	24898283	L1Md_A_5end	-	20
chr1	24935200	24936014	L1Md_F_5end	-	12.4
chr1	24964039	24965042	L1Md_F_5end	+	15.3
chr1	24979876	24980850	MusHAL1_5end	-	11.5
chr1	25046496	25046716	L1Md_A_5end	+	12.7
chr1	25119777	25121102	L1Md_Gf_5end	+	7.5
chr1	25138106	25138835	L1Md_F_5end	+	8
chr1	25328610	25329334	L1_Mus3_5end	+	15.9
chr1	25403225	25404093	L1Md_Gf_5end	+	6.3
chr1	25525689	25526546	L1Md_Gf_5end	-	0.6
chr1	25590834	25591910	L1Md_Gf_5end	+	1
chr1	25603024	25603186	L1Md_A_5end	+	12.9
chr1	25662056	25663945	L1Md_Gf_5end	+	3
chr1	25738098	25739198	L1VL1_5end	+	10.9
chr1	25865654	25866448	MusHAL1_5end	+	18.4
chr1	25909774	25910715	L1Md_A_5end	+	7.6
chr1	25927651	25928839	L1Md_F_5end	+	14.8
chr1	25928962	25929918	L1Md_F_5end	+	12
chr1	25948504	25949458	L1VL1_5end	+	10.3
chr1	25961835	25962873	L1_Mus3_5end	-	14.5
chr1	25985131	25985322	L1VL2_5end	-	21.8
chr1	26010894	26011285	L1Md_F_5end	-	12.5
chr1	26042061	26043053	L1_Mus3_5end	-	16.3
chr1	26060056	26060488	L1_Mus3_5end	-	13.8
chr1	26065138	26066249	L1VL1_5end	+	18.8
chr1	26077728	26077956	L1VL1_5end	-	16.7
chr1	26105268	26105730	L1_Mus3_5end	-	15.1
chr1	26106342	26106746	L1Md_F_5end	-	16.2
chr1	26147471	26148376	L1VL1_5end	+	22.9
chr1	26167508	26168237	L1Md_F_5end	-	12.7
chr1	26171673	26173216	L1Md_F_5end	+	19
chr1	26258415	26258928	MusHAL1_5end	+	27.2
chr1	26261123	26261421	MusHAL1_5end	+	9.8
chr1	26280461	26280596	L1VL1_5end	+	28.7
chr1	26310382	26311349	MusHAL1_5end	+	14.2
chr1	26344303	26345202	L1_Mus3_5end	-	19.2
chr1	26376639	26376969	MusHAL1_5end	-	31.7
chr1	26446193	26447119	L1Md_A_5end	-	7.3
chr1	26496965	26497935	L1VL1_5end	-	9.6
chr1	26504360	26505296	L1Md_A_5end	-	9.3
chr1	26560101	26560689	L1_Mus3_5end	+	16.7
chr1	26578404	26578666	MusHAL1_5end	-	22.5
chr1	26591566	26592571	L1Md_Gf_5end	-	14.5
chr1	26709382	26710371	L1Md_A_5end	+	21.3
chr1	26795585	26796566	L1VL2_5end	-	16
chr1	26869814	26870206	MusHAL1_5end	+	33.8
chr1	26870679	26870789	L1VL2_5end	-	27.9
chr1	26892433	26892782	MusHAL1_5end	-	22.7
chr1	26978760	26979149	MusHAL1_5end	-	28.9
chr1	26990182	26990847	L1Md_F_5end	+	5.3
chr1	27001061	27001852	L1Md_F_5end	-	18.4
chr1	27010055	27011092	L1VL1_5end	+	20
chr1	27032028	27033016	L1_Mus3_5end	-	20.6
chr1	27072541	27073039	L1_Mus3_5end	+	19.1
chr1	27074423	27074650	L1_Mus3_5end	+	16.2
chr1	27092579	27093599	L1Md_Gf_5end	+	12.7
chr1	27098952	27099559	MusHAL1_5end	-	15.3
chr1	27126426	27127569	L1Md_A_5end	+	16.1
chr1	27139734	27141050	L1Md_Gf_5end	+	8.4
chr1	27159406	27160846	L1Md_Gf_5end	+	2.7
chr1	27194016	27195774	L1Md_A_5end	+	3
chr1	27206791	27207043	L1Md_A_5end	-	9
chr1	27207228	27207857	L1Md_F_5end	-	8.7
chr1	27210286	27211234	MusHAL1_5end	+	16
chr1	27224566	27225264	L1Md_F_5end	+	15.2
chr1	27261353	27261977	L1_Mus3_5end	+	18.5
chr1	27275575	27276738	L1Md_A_5end	-	7.4
chr1	27332121	27332885	L1VL1_5end	-	16.7
chr1	27435378	27435645	L1Md_Gf_5end	-	11.4
chr1	27435852	27436418	L1Md_F_5end	-	14.9
chr1	27509024	27509945	L1Md_A_5end	-	16.7
chr1	27524737	27525588	L1Md_F_5end	-	12
chr1	27525960	27526223	MusHAL1_5end	-	19.7
chr1	27537641	27537980	MusHAL1_5end	+	28.7
chr1	27593243	27594170	L1_Mus3_5end	+	15.8
chr1	27610886	27611704	L1_Mus3_5end	+	16.6
chr1	27652184	27653198	L1VL2_5end	-	15.3
chr1	27726242	27726447	L1Md_A_5end	-	13.6
chr1	27726475	27726725	L1Md_F_5end	-	17.9
chr1	27728092	27728884	L1Md_Gf_5end	+	11.8
chr1	27753333	27754154	L1Md_F_5end	-	8
chr1	27755095	27755969	L1Md_Gf_5end	+	0.8
chr1	27861155	27861538	L1Md_A_5end	-	10.3
chr1	27863875	27864407	L1Md_F_5end	-	17.1
chr1	27872724	27873544	L1_Mus3_5end	-	13.6
chr1	27938853	27939026	L1VL1_5end	+	25.3
chr1	27955443	27955891	MusHAL1_5end	+	22.1
chr1	27978588	27979898	L1Md_A_5end	-	22.2
chr1	27993229	27993302	L1Md_Gf_5end	-	23.6
chr1	28041334	28042118	MusHAL1_5end	-	22
chr1	28118967	28119736	L1Md_A_5end	-	12.6
chr1	28159345	28160460	L1VL1_5end	-	8.1
chr1	28191628	28192894	L1Md_Gf_5end	-	1.9
chr1	28264425	28265278	L1_Mus3_5end	-	18.8
chr1	28274669	28275039	L1_Mus3_5end	+	19.5
chr1	28287585	28289499	L1Md_Gf_5end	+	3.1
chr1	28302786	28303731	L1Md_A_5end	+	9.2
chr1	28356206	28357309	L1Md_A_5end	-	18.1
chr1	28383163	28383209	L1Md_F_5end	-	6.4
chr1	28398921	28399835	L1Md_Gf_5end	+	6.1
chr1	28429307	28429523	MusHAL1_5end	+	25.7
chr1	28514486	28515444	L1Md_F_5end	+	18.3
chr1	28644762	28645985	L1Md_F_5end	+	18.7
chr1	28659675	28660401	L1_Mus3_5end	-	16.2
chr1	28660460	28660538	L1VL1_5end	-	13
chr1	28689987	28690940	L1Md_F_5end	+	14.6
chr1	28916258	28916489	MusHAL1_5end	-	24.9
chr1	28932151	28932957	MusHAL1_5end	-	20.3
chr1	28934416	28934908	MusHAL1_5end	-	24.4
chr1	29008711	29008966	L1_Mus3_5end	+	27.8
chr1	29042067	29043009	L1Md_A_5end	-	15.9
chr1	29085729	29085928	L1VL1_5end	+	33
chr1	29113012	29114026	L1_Mus3_5end	+	14.4
chr1	29195014	29195088	MusHAL1_5end	-	26.7
chr1	29246708	29246931	L1Md_A_5end	-	13.9
chr1	29247798	29248252	L1Md_F_5end	-	10.6
chr1	29275874	29276368	L1Md_F_5end	-	12.2
chr1	29321108	29321474	MusHAL1_5end	-	16.4
chr1	29332860	29333758	L1Md_A_5end	+	7.4
chr1	29368225	29369582	L1Md_A_5end	+	3.8
chr1	29379217	29379383	L1VL1_5end	+	23
chr1	29379505	29379894	L1_Mus3_5end	+	17
chr1	29412530	29413476	L1Md_A_5end	-	6.8
chr1	29433131	29433978	L1Md_F_5end	+	8.2
chr1	29446231	29446414	MusHAL1_5end	-	18.2
chr1	29446465	29446914	MusHAL1_5end	-	18.2
chr1	29477880	29478753	L1VL1_5end	-	16.6
chr1	29488162	29488673	L1VL2_5end	-	27.9
chr1	29506374	29507382	L1_Mus3_5end	-	16.8
chr1	29522967	29523355	L1VL2_5end	-	13.1
chr1	29523504	29523907	L1VL2_5end	-	15.6
chr1	29554071	29554924	L1Md_F_5end	+	11.5
chr1	29585457	29586610	L1Md_A_5end	-	3.2
chr1	29628350	29628979	L1Md_F_5end	+	13.3
chr1	29703426	29704502	L1Md_Gf_5end	+	0.8
chr1	29797320	29797617	MusHAL1_5end	+	24.3
chr1	29839065	29839871	L1Md_Gf_5end	-	12.5
chr1	29880102	29880892	MusHAL1_5end	-	12.1
chr1	29894328	29895327	L1Md_Gf_5end	-	7
chr1	29921420	29921909	L1Md_F_5end	+	13.9
chr1	29922291	29922613	L1Md_Gf_5end	+	11.2
chr1	29949589	29949818	L1Md_A_5end	-	13.1
chr1	29951656	29952389	L1Md_F_5end	-	11.5
chr1	29995962	29996993	L1Md_Gf_5end	-	8.9
chr1	30041415	30043464	L1Md_A_5end	-	3.1
chr1	30046334	30047292	L1Md_A_5end	-	4.3
chr1	30066743	30068184	L1Md_F_5end	+	16.6
chr1	30164846	30165792	L1Md_A_5end	-	3.7
chr1	30220445	30220617	L1VL2_5end	+	20.8
chr1	30223289	30223480	MusHAL1_5end	+	11.1
chr1	30244825	30244899	L1VL2_5end	-	24
chr1	30273508	30273860	L1VL1_5end	+	19.2
chr1	30291421	30292253	L1Md_Gf_5end	+	12.3
chr1	30309644	30311378	L1Md_A_5end	-	2.6
chr1	30333110	30334274	L1Md_A_5end	+	4.8
chr1	30370789	30372571	L1Md_A_5end	+	5
chr1	30385603	30386589	L1Md_F_5end	-	16
chr1	30424469	30425463	L1Md_F_5end	+	17.2
chr1	30459527	30460552	MusHAL1_5end	-	15.9
chr1	30477766	30478125	MusHAL1_5end	+	20.8
chr1	30478408	30478637	MusHAL1_5end	+	16.5
chr1	30542243	30543059	L1Md_Gf_5end	+	7.9
chr1	30603373	30603911	MusHAL1_5end	+	15.4
chr1	30615349	30616170	MusHAL1_5end	-	19.3
chr1	30665955	30667055	L1Md_Gf_5end	-	0.7
chr1	30667155	30667836	L1Md_A_5end	+	7.5
chr1	30668253	30668499	L1_Mus3_5end	+	10.6
chr1	30686901	30687723	L1Md_A_5end	+	15.3
chr1	30713980	30714120	MusHAL1_5end	-	8.7
chr1	30714214	30714635	MusHAL1_5end	-	8.7
chr1	30722537	30723487	L1Md_A_5end	+	11.7
chr1	30730354	30731514	L1Md_Gf_5end	+	7.2
chr1	30747921	30748856	L1Md_A_5end	-	17.6
chr1	30760532	30761568	L1Md_Gf_5end	+	6.7
chr1	30853682	30854582	L1Md_Gf_5end	+	0.1
chr1	30961972	30962926	L1Md_A_5end	-	11.6
chr1	30968259	30969190	L1_Mus3_5end	+	13.5
chr1	31075121	31076618	L1Md_Gf_5end	+	2.8
chr1	31276301	31278129	L1_Mus3_5end	+	11.6
chr1	31300354	31301338	L1Md_A_5end	-	8.6
chr1	31305352	31306206	L1Md_A_5end	-	17.6
chr1	31309993	31310866	L1Md_F_5end	+	13.4
chr1	31383910	31384873	L1Md_A_5end	+	5
chr1	31415592	31416715	L1Md_A_5end	-	5.6
chr1	31428035	31428576	MusHAL1_5end	+	20.4
chr1	31428772	31429039	L1_Mus3_5end	+	10.9
chr1	31429595	31430322	L1_Mus3_5end	-	17.2
chr1	31431602	31432617	L1_Mus3_5end	-	14.2
chr1	31454497	31455414	L1Md_A_5end	+	5
chr1	31491546	31492691	L1Md_A_5end	-	8.4
chr1	31506184	31507006	L1Md_F_5end	-	14.1
chr1	31523157	31524309	L1_Mus3_5end	+	13.1
chr1	31551251	31552405	L1Md_A_5end	-	16.5
chr1	31590938	31591778	L1VL1_5end	-	16.8
chr1	31666009	31666680	MusHAL1_5end	+	11.9
chr1	31681090	31682278	L1Md_F_5end	-	16.9
chr1	31700168	31701487	L1Md_Gf_5end	-	2
chr1	31702002	31702562	MusHAL1_5end	-	10.5
chr1	31819486	31820444	L1Md_A_5end	-	3.9
chr1	31855447	31856555	L1Md_A_5end	-	16.5
chr1	31922079	31922961	L1Md_F_5end	-	12.7
chr1	31942865	31943708	MusHAL1_5end	-	23.2
chr1	32043218	32044152	L1Md_A_5end	+	17.7
chr1	32072628	32074586	L1Md_Gf_5end	-	3.4
chr1	32221039	32221134	L1_Mus3_5end	-	14.6
chr1	32221162	32221491	L1_Mus3_5end	-	21.2
chr1	32264892	32266100	L1Md_Gf_5end	-	9.2
chr1	32317673	32318696	L1Md_F_5end	+	15
chr1	32323379	32324226	L1VL1_5end	-	21.1
chr1	32377606	32378724	L1Md_A_5end	-	1.1
chr1	32436322	32437605	L1Md_A_5end	+	4.8
chr1	32479405	32480155	L1Md_F_5end	-	17.1
chr1	32513177	32513977	L1VL2_5end	+	9.7
chr1	32665665	32666715	L1Md_Gf_5end	+	0.8
chr1	32794941	32796076	L1VL1_5end	-	17.5
chr1	32797607	32798231	MusHAL1_5end	+	16.4
chr1	32817837	32818714	L1Md_F_5end	-	7.6
chr1	32868908	32869298	L1VL1_5end	-	30.1
chr1	32915328	32916181	L1Md_Gf_5end	-	12.9
chr1	32924776	32925697	L1Md_A_5end	-	17.7
chr1	32947154	32947885	MusHAL1_5end	+	10
chr1	33007150	33008051	L1Md_F_5end	+	19.3
chr1	33018703	33020202	L1Md_Gf_5end	-	2.5
chr1	33045965	33047157	L1Md_A_5end	+	1.1
chr1	33067657	33068802	L1Md_F_5end	+	16.5
chr1	33157383	33158179	L1_Mus3_5end	+	17.2
chr1	33162536	33163531	L1Md_Gf_5end	+	14.9
chr1	33182488	33183550	L1Md_F_5end	+	14.5
chr1	33232723	33234402	L1Md_A_5end	-	7.8
chr1	33255879	33257081	L1Md_A_5end	-	1.9
chr1	33304822	33305964	L1Md_A_5end	-	4.1
chr1	33306533	33307306	L1Md_F_5end	+	12.5
chr1	33317005	33317439	MusHAL1_5end	+	17.1
chr1	33341997	33342298	L1VL2_5end	+	29.7
chr1	33342360	33342657	L1VL2_5end	+	25.3
chr1	33342693	33343687	L1_Mus3_5end	+	13.4
chr1	33386752	33387575	L1VL2_5end	-	9.4
chr1	33390009	33390480	MusHAL1_5end	-	19.7
chr1	33406710	33409524	L1Md_Gf_5end	+	4.8
chr1	33414867	33415289	L1_Mus3_5end	+	11.2
chr1	33425697	33426097	L1Md_Gf_5end	+	8.5
chr1	33434155	33435231	L1Md_F_5end	-	15
chr1	33444793	33445597	L1Md_F_5end	-	11.8
chr1	33551426	33552036	L1VL1_5end	+	17.1
chr1	33556303	33557261	L1VL2_5end	+	14.3
chr1	33652313	33653253	L1VL1_5end	+	4.6
chr1	34340327	34341266	L1VL2_5end	+	7.5
chr1	34417572	34419093	L1Md_F_5end	+	17.3
chr1	34567776	34568565	MusHAL1_5end	-	11.4
chr1	34884243	34885360	L1VL1_5end	+	10.8
chr1	34907906	34908847	MusHAL1_5end	-	13.8
chr1	34950074	34950737	L1Md_F_5end	-	13.1
chr1	35012484	35013450	L1Md_F_5end	-	11.5
chr1	35048085	35049088	L1Md_Gf_5end	-	13.9
chr1	35069437	35070577	L1VL1_5end	-	18.8
chr1	35135055	35136206	L1Md_A_5end	-	16.4
chr1	35413455	35414535	L1Md_A_5end	-	0.8
chr1	35484806	35485939	L1Md_A_5end	+	18.2
chr1	36956535	36957466	L1Md_Gf_5end	-	4.8
chr1	36993615	36994619	L1VL2_5end	-	18.9
chr1	37421685	37422011	L1_Mus3_5end	+	28.2
chr1	37769721	37770550	L1Md_F_5end	-	12.8
chr1	37791531	37791942	L1Md_A_5end	-	8.1
chr1	37942473	37943269	L1_Mus3_5end	-	12
chr1	38061907	38062859	L1VL2_5end	-	9.7
chr1	38111286	38111685	MusHAL1_5end	+	25.4
chr1	38299319	38300265	L1Md_A_5end	+	3.6
chr1	38672389	38672590	L1_Mus3_5end	+	25.5
chr1	38878052	38878568	L1_Mus3_5end	+	10.5
chr1	38912646	38912845	MusHAL1_5end	-	26.3
chr1	39129100	39129996	L1_Mus3_5end	+	11.7
chr1	39727275	39728186	L1Md_Gf_5end	-	4.8
chr1	40147580	40148242	L1Md_Gf_5end	-	15.2
chr1	40195116	40196257	L1Md_Gf_5end	+	1
chr1	40203894	40204562	L1_Mus3_5end	+	15.2
chr1	40205369	40205656	L1_Mus3_5end	+	8
chr1	40246539	40247472	L1VL2_5end	-	9.7
chr1	40336721	40337684	L1VL1_5end	-	10.3
chr1	40457689	40458574	L1Md_Gf_5end	-	17.8
chr1	40505745	40506401	L1Md_A_5end	+	14.1
chr1	41046795	41047240	MusHAL1_5end	+	26
chr1	41176907	41177316	MusHAL1_5end	+	24.9
chr1	41324265	41324877	L1Md_F_5end	-	12.6
chr1	41467802	41468777	L1Md_A_5end	+	4.6
chr1	41522706	41523642	L1Md_A_5end	-	14.1
chr1	41721359	41721485	L1VL2_5end	+	13.4
chr1	41863701	41864518	L1VL2_5end	+	13.2
chr1	41881884	41882839	MusHAL1_5end	-	14.3
chr1	42137429	42138558	L1Md_A_5end	+	0.7
chr1	42334572	42335683	L1Md_Gf_5end	+	0.7
chr1	42574362	42574611	L1_Mus3_5end	+	22.1
chr1	42849228	42849426	L1_Mus3_5end	-	26
chr1	43106668	43107074	MusHAL1_5end	-	22.9
chr1	43226185	43227205	L1Md_A_5end	+	4.3
chr1	43418377	43419211	L1VL2_5end	+	9.8
chr1	43517058	43517210	MusHAL1_5end	-	14.7
chr1	43625975	43626840	L1Md_F_5end	+	6.8
chr1	43727785	43728032	MusHAL1_5end	-	8.5
chr1	43728194	43728693	MusHAL1_5end	-	7.9
chr1	43854105	43855268	L1Md_A_5end	-	4.3
chr1	43886361	43886773	L1VL2_5end	-	18.4
chr1	43889840	43890168	L1VL2_5end	-	17.4
chr1	43890726	43891202	MusHAL1_5end	+	16.4
chr1	43904490	43905137	L1Md_Gf_5end	+	9.9
chr1	43922916	43923234	MusHAL1_5end	+	19.4
chr1	43925483	43925702	MusHAL1_5end	+	11.8
chr1	43963832	43964803	L1VL2_5end	-	10.1
chr1	43998700	43999082	MusHAL1_5end	-	18.6
chr1	44047869	44048626	MusHAL1_5end	+	7.9
chr1	44092302	44092703	L1_Mus3_5end	+	21.4
chr1	44153828	44154463	L1VL2_5end	-	8
chr1	44154843	44155332	L1VL2_5end	-	17.4
chr1	44184942	44185669	MusHAL1_5end	+	12.5
chr1	44227440	44228296	MusHAL1_5end	-	9.9
chr1	44244668	44246030	L1Md_A_5end	+	10.6
chr1	44251263	44251667	MusHAL1_5end	+	11.8
chr1	44263326	44263637	MusHAL1_5end	+	27.9
chr1	44267173	44268113	L1Md_A_5end	+	7.6
chr1	44284532	44285640	L1Md_A_5end	-	1.3
chr1	44310018	44311365	L1Md_F_5end	-	11.2
chr1	44325865	44326043	MusHAL1_5end	+	20.4
chr1	44348550	44349652	L1Md_A_5end	+	7.8
chr1	44374081	44375632	L1Md_A_5end	-	2.3
chr1	44404040	44404641	MusHAL1_5end	+	12.9
chr1	44418375	44419248	L1Md_Gf_5end	-	5.7
chr1	44444194	44444968	MusHAL1_5end	-	12.1
chr1	44480456	44482398	L1Md_Gf_5end	+	3.1
chr1	44490283	44491805	L1Md_A_5end	-	2.2
chr1	44497305	44498346	L1Md_F_5end	+	8.5
chr1	44531850	44532430	MusHAL1_5end	-	23.6
chr1	44607336	44609254	L1Md_A_5end	-	3.7
chr1	44658867	44659450	MusHAL1_5end	-	14.6
chr1	44673848	44674302	L1Md_A_5end	-	24.6
chr1	44692565	44694096	L1Md_A_5end	+	2
chr1	44702708	44703901	MusHAL1_5end	+	17.2
chr1	44727736	44728851	L1Md_Gf_5end	-	6.7
chr1	44826332	44826675	MusHAL1_5end	-	14.6
chr1	44858368	44858775	MusHAL1_5end	+	26.4
chr1	44859258	44859306	MusHAL1_5end	+	8.2
chr1	44861819	44862023	MusHAL1_5end	+	8.8
chr1	44882131	44883046	L1VL1_5end	+	16.2
chr1	44886198	44886869	L1Md_F_5end	+	5.4
chr1	44897050	44897857	L1Md_Gf_5end	+	12.7
chr1	44903309	44903983	L1Md_Gf_5end	+	0.9
chr1	44915769	44916330	MusHAL1_5end	+	11.7
chr1	44936149	44937024	MusHAL1_5end	-	21.6
chr1	44937788	44938044	MusHAL1_5end	-	28.5
chr1	44938069	44938218	MusHAL1_5end	-	28.5
chr1	44958325	44958629	L1VL1_5end	+	21.7
chr1	44959261	44961185	L1Md_Gf_5end	+	3.3
chr1	44977952	44978183	L1VL2_5end	+	22.1
chr1	44996054	44996989	L1Md_A_5end	-	16.8
chr1	45005247	45006178	L1VL2_5end	-	17.4
chr1	45009522	45010459	L1Md_A_5end	+	17.4
chr1	45013349	45013449	L1VL1_5end	-	19
chr1	45014890	45015065	L1Md_A_5end	-	28.4
chr1	45025557	45026334	MusHAL1_5end	+	12.6
chr1	45047447	45048122	L1Md_Gf_5end	+	6.5
chr1	45060976	45061266	MusHAL1_5end	-	12
chr1	45062103	45062633	L1Md_F_5end	-	12.7
chr1	45062797	45062869	L1Md_A_5end	-	12.3
chr1	45064413	45064664	L1VL1_5end	-	20.7
chr1	45084545	45085451	L1Md_A_5end	-	17
chr1	45110896	45111583	L1Md_A_5end	-	6.3
chr1	45119903	45120475	MusHAL1_5end	+	24
chr1	45123831	45124958	L1VL1_5end	+	15.6
chr1	45162002	45162780	L1Md_Gf_5end	+	11.1
chr1	45165424	45167011	L1Md_A_5end	+	4
chr1	45175222	45175536	MusHAL1_5end	+	24.8
chr1	45186456	45187619	L1Md_A_5end	+	17.6
chr1	45204254	45206013	L1Md_A_5end	-	2.8
chr1	45226939	45228138	L1VL2_5end	+	20.8
chr1	45236306	45237200	L1Md_Gf_5end	-	5.5
chr1	45252218	45253070	L1Md_Gf_5end	-	8.3
chr1	45258747	45259319	MusHAL1_5end	+	13.6
chr1	45274760	45275717	MusHAL1_5end	-	22.1
chr1	45364906	45366049	L1VL2_5end	-	21.8
chr1	45368571	45369015	MusHAL1_5end	+	18.2
chr1	45544612	45544772	L1Md_A_5end	+	29.9
chr1	45578950	45579634	L1_Mus3_5end	-	21.3
chr1	45598042	45598152	L1VL2_5end	-	14.4
chr1	45617216	45618072	L1_Mus3_5end	-	15.3
chr1	45652788	45653229	MusHAL1_5end	-	17.9
chr1	45654222	45655128	L1Md_Gf_5end	+	5.7
chr1	45664447	45665252	MusHAL1_5end	+	24.9
chr1	45703511	45703971	L1VL2_5end	+	17.2
chr1	45714520	45714654	L1_Mus3_5end	+	10.4
chr1	45785949	45786896	L1Md_A_5end	+	9.4
chr1	45809849	45810482	L1VL2_5end	-	8.5
chr1	45844829	45844902	L1_Mus3_5end	+	25.7
chr1	45950605	45951737	L1Md_A_5end	+	16.9
chr1	45957513	45958294	MusHAL1_5end	+	11.5
chr1	45972596	45972651	L1Md_A_5end	+	0
chr1	45979956	45980506	MusHAL1_5end	+	12.1
chr1	46046497	46047459	MusHAL1_5end	-	14.1
chr1	46076545	46077482	L1Md_A_5end	-	17.4
chr1	46106141	46106609	MusHAL1_5end	-	21.4
chr1	46148031	46148842	L1Md_F_5end	-	13.4
chr1	46192039	46192712	L1Md_F_5end	+	4
chr1	46288366	46289268	L1Md_Gf_5end	-	12.7
chr1	46313351	46314507	L1Md_A_5end	+	5.5
chr1	46335310	46336234	L1Md_A_5end	-	14.9
chr1	46350977	46351923	L1Md_A_5end	-	4.5
chr1	46380304	46381203	L1_Mus3_5end	-	16.6
chr1	46383083	46384214	L1Md_F_5end	+	16.6
chr1	46433813	46434660	L1Md_A_5end	+	15.6
chr1	46448346	46450058	L1Md_Gf_5end	-	2.6
chr1	46453741	46454430	L1_Mus3_5end	-	12.1
chr1	46472847	46473703	L1Md_F_5end	-	7.7
chr1	46479877	46480328	MusHAL1_5end	-	22.9
chr1	46500801	46501729	L1Md_A_5end	-	17.1
chr1	46504574	46505420	L1Md_F_5end	+	7.7
chr1	46536582	46537444	L1Md_F_5end	+	7.2
chr1	46552970	46553867	L1Md_Gf_5end	-	12.4
chr1	46555786	46556881	L1_Mus3_5end	-	20.6
chr1	46562820	46563940	L1Md_A_5end	+	1.1
chr1	46578613	46579733	L1Md_A_5end	-	17.7
chr1	46581117	46581731	MusHAL1_5end	+	13.9
chr1	46583362	46584243	L1Md_Gf_5end	+	1
chr1	46645262	46645839	L1_Mus3_5end	-	19.2
chr1	46673295	46674097	L1Md_F_5end	+	15.7
chr1	46706904	46708239	L1Md_A_5end	-	8
chr1	46714848	46715226	L1_Mus3_5end	+	20.4
chr1	46715262	46716609	L1Md_F_5end	+	13.7
chr1	46719587	46720459	L1Md_Gf_5end	+	8.1
chr1	46751443	46752399	L1Md_A_5end	+	7.3
chr1	46941778	46942627	L1Md_F_5end	+	11.4
chr1	46956504	46957368	L1Md_Gf_5end	-	0.5
chr1	46959387	46959697	MusHAL1_5end	+	19.7
chr1	46978093	46979339	L1Md_F_5end	-	16.3
chr1	46996542	46998106	L1Md_F_5end	-	17.3
chr1	47025737	47026008	L1_Mus3_5end	-	26
chr1	47073012	47073482	MusHAL1_5end	-	17.9
chr1	47086056	47086821	L1Md_Gf_5end	-	0.8
chr1	47100847	47101570	L1VL2_5end	-	9.6
chr1	47105828	47106922	L1Md_Gf_5end	+	0.6
chr1	47119149	47120123	MusHAL1_5end	-	22.6
chr1	47132341	47133116	MusHAL1_5end	-	13
chr1	47148576	47149695	L1Md_Gf_5end	-	6.8
chr1	47150579	47150688	MusHAL1_5end	+	14.6
chr1	47162731	47163290	MusHAL1_5end	-	14.6
chr1	47180384	47181612	L1Md_F_5end	-	13.8
chr1	47199575	47199821	MusHAL1_5end	-	21.9
chr1	47201497	47201689	MusHAL1_5end	-	22.8
chr1	47231257	47231781	MusHAL1_5end	+	14.3
chr1	47250143	47250984	L1Md_Gf_5end	-	13.1
chr1	47326290	47327358	L1_Mus3_5end	-	14.6
chr1	47331727	47332195	MusHAL1_5end	-	27
chr1	47352882	47353457	MusHAL1_5end	-	8.2
chr1	47372936	47373156	MusHAL1_5end	+	27.7
chr1	47500695	47501297	L1_Mus3_5end	-	15.4
chr1	47523566	47524514	L1Md_A_5end	-	6.5
chr1	47557395	47558323	L1Md_F_5end	-	9.5
chr1	47581109	47581858	L1Md_F_5end	+	9.9
chr1	47587692	47588575	L1Md_Gf_5end	+	0.6
chr1	47628956	47631216	L1Md_F_5end	+	18.3
chr1	47639463	47639791	MusHAL1_5end	-	30
chr1	47650064	47651091	L1_Mus3_5end	+	14.5
chr1	47680518	47681424	L1Md_A_5end	-	4.6
chr1	47720184	47721509	L1Md_Gf_5end	-	9.2
chr1	47752474	47753504	L1Md_F_5end	+	10.6
chr1	47780215	47780970	L1_Mus3_5end	+	16.7
chr1	47815565	47815759	L1_Mus3_5end	-	26.3
chr1	47873113	47874097	L1Md_F_5end	-	11.9
chr1	47877522	47879253	L1Md_A_5end	+	16
chr1	47959591	47960513	L1Md_A_5end	-	7.3
chr1	47965541	47965933	MusHAL1_5end	+	27.6
chr1	48000133	48000388	MusHAL1_5end	-	27
chr1	48040356	48040436	L1VL2_5end	-	22.2
chr1	48043564	48044559	L1Md_A_5end	+	10.7
chr1	48049792	48049868	L1_Mus3_5end	+	19.5
chr1	48065925	48067034	L1VL1_5end	-	18.4
chr1	48080466	48081210	L1Md_A_5end	+	15.7
chr1	48100656	48101767	L1VL2_5end	+	22.3
chr1	48111450	48111725	MusHAL1_5end	+	27.3
chr1	48115497	48115688	L1VL2_5end	+	25.5
chr1	48197665	48198507	L1Md_Gf_5end	-	10.4
chr1	48209360	48210293	L1Md_F_5end	+	17.5
chr1	48217276	48217490	L1_Mus3_5end	+	23.4
chr1	48230558	48231889	L1Md_Gf_5end	-	2.4
chr1	48247314	48248403	L1_Mus3_5end	+	15.3
chr1	48290173	48290987	L1Md_F_5end	-	14.3
chr1	48317572	48317690	MusHAL1_5end	+	14.4
chr1	48348940	48349600	MusHAL1_5end	+	17.9
chr1	48367826	48368869	L1Md_Gf_5end	-	6.7
chr1	48413420	48414356	L1Md_A_5end	+	7
chr1	48423035	48424356	L1Md_A_5end	-	1.2
chr1	48438659	48439577	L1_Mus3_5end	+	15.7
chr1	48452172	48452585	MusHAL1_5end	-	22.9
chr1	48477682	48478199	MusHAL1_5end	+	22.3
chr1	48494777	48495922	L1Md_A_5end	+	4.4
chr1	48545549	48547894	L1Md_Gf_5end	+	3.9
chr1	48559348	48559417	MusHAL1_5end	+	21.9
chr1	48597417	48597778	MusHAL1_5end	-	28.8
chr1	48614540	48615545	L1_Mus3_5end	-	18.8
chr1	48642036	48642215	L1_Mus3_5end	-	16.2
chr1	48642267	48642828	L1_Mus3_5end	-	16.2
chr1	48643630	48644205	MusHAL1_5end	-	13.6
chr1	48694653	48695522	L1Md_Gf_5end	-	5.7
chr1	48697127	48697269	MusHAL1_5end	-	20.3
chr1	48697402	48697459	MusHAL1_5end	-	8.6
chr1	48714447	48715359	L1Md_Gf_5end	-	5.5
chr1	48747655	48748762	L1_Mus3_5end	-	16.9
chr1	48801096	48801381	MusHAL1_5end	+	30.5
chr1	48809118	48810097	L1_Mus3_5end	+	15.7
chr1	48814440	48814629	MusHAL1_5end	+	26.8
chr1	48814982	48816077	L1Md_Gf_5end	+	8
chr1	48822720	48823682	L1Md_A_5end	+	7.6
chr1	48860682	48861529	L1Md_F_5end	-	7.1
chr1	48927162	48928252	L1Md_Gf_5end	-	1.1
chr1	48955065	48955453	L1_Mus3_5end	+	9.8
chr1	48999221	48999895	L1Md_A_5end	-	15.1
chr1	49010725	49011374	L1Md_F_5end	+	4.8
chr1	49025326	49025495	L1VL2_5end	-	14.7
chr1	49137504	49138091	L1VL2_5end	-	23.9
chr1	49182084	49182790	L1Md_F_5end	-	10.5
chr1	49185213	49185645	L1VL1_5end	-	22.4
chr1	49191680	49191844	L1VL1_5end	+	25.3
chr1	49191976	49192630	L1_Mus3_5end	+	18.3
chr1	49214210	49214549	L1VL2_5end	-	29.4
chr1	49231544	49231823	L1VL2_5end	-	25
chr1	49255987	49256934	L1Md_A_5end	-	3.9
chr1	49270338	49271179	L1Md_F_5end	+	15.4
chr1	49286896	49287500	L1VL2_5end	+	14.8
chr1	49319587	49320631	L1_Mus3_5end	+	17.2
chr1	49386533	49387339	L1Md_F_5end	-	13.4
chr1	49441207	49441363	L1VL2_5end	+	22.1
chr1	49441408	49441991	L1VL2_5end	+	22.1
chr1	49455199	49455525	MusHAL1_5end	+	15.9
chr1	49455723	49455971	MusHAL1_5end	+	7.7
chr1	49466542	49466637	L1VL2_5end	-	24
chr1	49469831	49470385	MusHAL1_5end	+	15.9
chr1	49470558	49470793	MusHAL1_5end	+	14.4
chr1	49540350	49541527	L1VL1_5end	+	22.8
chr1	49592138	49593037	L1VL1_5end	-	24.7
chr1	49610079	49611072	L1Md_F_5end	-	14.9
chr1	49639703	49640551	L1Md_F_5end	-	10.7
chr1	49659324	49659416	MusHAL1_5end	+	28.2
chr1	49659474	49659779	MusHAL1_5end	+	28.2
chr1	49682540	49683289	L1VL2_5end	-	16
chr1	49684182	49684871	MusHAL1_5end	-	15.8
chr1	49700457	49701569	L1VL1_5end	+	20.2
chr1	49770944	49771348	MusHAL1_5end	-	23.3
chr1	49796764	49796960	L1_Mus3_5end	+	17.4
chr1	49845321	49846240	L1VL2_5end	+	20.5
chr1	49896551	49897717	L1Md_A_5end	+	17.8
chr1	49933966	49934111	MusHAL1_5end	-	16.4
chr1	49934637	49935540	L1Md_A_5end	+	19.8
chr1	49977544	49978621	L1_Mus3_5end	-	16.5
chr1	49995857	49996622	MusHAL1_5end	-	21.6
chr1	50021457	50021685	MusHAL1_5end	-	10
chr1	50026154	50026704	MusHAL1_5end	-	21.6
chr1	50052416	50053403	L1_Mus3_5end	-	14.5
chr1	50094951	50095291	MusHAL1_5end	-	27.6
chr1	50127466	50128402	L1Md_A_5end	-	7.4
chr1	50133056	50133347	L1VL2_5end	+	24
chr1	50136321	50137482	MusHAL1_5end	+	16.2
chr1	50150861	50151052	L1Md_A_5end	+	9.4
chr1	50170049	50170502	MusHAL1_5end	+	32.5
chr1	50213260	50214162	L1Md_A_5end	+	5.3
chr1	50243547	50244477	L1VL1_5end	+	13.1
chr1	50263114	50263309	L1_Mus3_5end	+	26.6
chr1	50286082	50287022	L1Md_A_5end	-	16.3
chr1	50306515	50307191	L1Md_F_5end	+	17.6
chr1	50307445	50307672	L1VL1_5end	+	12.2
chr1	50326439	50327281	MusHAL1_5end	+	20.4
chr1	50329972	50331048	L1Md_Gf_5end	+	0.7
chr1	50420390	50421370	L1Md_A_5end	-	5.3
chr1	50442206	50442918	L1Md_A_5end	-	16.4
chr1	50456408	50457392	L1_Mus3_5end	-	24.9
chr1	50546090	50546955	L1_Mus3_5end	-	20.5
chr1	50555421	50556014	L1VL2_5end	+	19.2
chr1	50721258	50722116	L1Md_F_5end	+	6.3
chr1	50770953	50771785	L1Md_F_5end	+	13.6
chr1	50880969	50881941	L1Md_A_5end	-	8.2
chr1	51256796	51257471	L1Md_A_5end	-	3
chr1	51313139	51313662	L1VL2_5end	-	7.1
chr1	51433415	51434609	L1Md_Gf_5end	+	7.6
chr1	51557423	51557602	L1VL2_5end	-	7.2
chr1	51562353	51563227	L1VL2_5end	-	8.7
chr1	51666750	51667597	L1Md_F_5end	-	5.9
chr1	51673331	51674112	MusHAL1_5end	+	8.6
chr1	51716571	51717666	L1Md_Gf_5end	-	6.6
chr1	52191946	52192902	L1VL1_5end	+	7.6
chr1	52399833	52401527	L1Md_Gf_5end	+	3.4
chr1	52417962	52418540	L1VL2_5end	-	15.9
chr1	52418739	52418980	MusHAL1_5end	-	29
chr1	52449672	52450438	MusHAL1_5end	-	9.2
chr1	52474775	52475295	L1_Mus3_5end	+	9.8
chr1	52533979	52534594	MusHAL1_5end	-	9.4
chr1	52612073	52613065	MusHAL1_5end	+	12.3
chr1	52694355	52695506	L1Md_A_5end	+	14.8
chr1	52777905	52778411	MusHAL1_5end	+	20.2
chr1	52880155	52880359	L1_Mus3_5end	+	23.1
chr1	52892971	52894120	L1Md_A_5end	-	4.2
chr1	52930184	52930662	MusHAL1_5end	+	11.6
chr1	52939510	52941046	L1Md_Gf_5end	+	2.7
chr1	52982099	52982980	L1Md_Gf_5end	-	6
chr1	52991494	52992677	MusHAL1_5end	+	16.4
chr1	52998091	52998312	MusHAL1_5end	+	7.7
chr1	53031352	53031655	MusHAL1_5end	-	22.3
chr1	53118762	53119877	L1VL1_5end	-	7.2
chr1	53137729	53137996	MusHAL1_5end	-	24
chr1	53232623	53233584	MusHAL1_5end	+	13.1
chr1	53283083	53284134	L1VL1_5end	+	19.2
chr1	53340135	53341042	L1VL1_5end	-	8.5
chr1	53374163	53375392	L1VL1_5end	-	21.9
chr1	53451411	53451650	L1VL1_5end	-	20.4
chr1	53457841	53458762	L1Md_A_5end	+	17.1
chr1	53493519	53494278	L1Md_Gf_5end	-	10.6
chr1	53517319	53518054	L1Md_A_5end	-	16.4
chr1	53554889	53555832	L1Md_A_5end	-	10.1
chr1	53569162	53569492	L1VL1_5end	+	28.8
chr1	53569515	53570505	L1_Mus3_5end	+	14.2
chr1	53590216	53590850	MusHAL1_5end	-	12.7
chr1	53598678	53599540	L1Md_F_5end	+	6.5
chr1	53608345	53609082	L1Md_A_5end	+	13.2
chr1	53649122	53649590	MusHAL1_5end	+	21.2
chr1	53652260	53653195	L1Md_A_5end	+	17
chr1	53656074	53657039	L1Md_A_5end	+	15.2
chr1	53665352	53666141	L1VL1_5end	+	6.1
chr1	53677297	53677565	L1Md_Gf_5end	-	9.3
chr1	53687799	53688844	L1_Mus3_5end	+	14.7
chr1	53954079	53954596	MusHAL1_5end	+	18
chr1	53955486	53956211	L1Md_Gf_5end	+	3.9
chr1	53993452	53993669	MusHAL1_5end	-	12.9
chr1	54026205	54027069	L1Md_Gf_5end	+	0.7
chr1	54199044	54199742	L1Md_Gf_5end	-	5.4
chr1	54207407	54208330	MusHAL1_5end	-	13.8
chr1	54233271	54233851	L1VL2_5end	+	19.5
chr1	54265467	54266794	L1Md_A_5end	+	0.9
chr1	54291015	54291559	L1VL2_5end	+	8.3
chr1	54291617	54292888	L1VL1_5end	+	17.1
chr1	54340083	54341031	L1VL2_5end	-	19.9
chr1	54350524	54351657	L1_Mus3_5end	-	15.4
chr1	54377313	54377678	L1VL1_5end	-	25.4
chr1	54387179	54388357	L1Md_Gf_5end	+	2.1
chr1	54501569	54502605	L1_Mus3_5end	+	18.9
chr1	54518513	54519414	L1VL1_5end	-	8.3
chr1	54625318	54625510	L1_Mus3_5end	-	28.5
chr1	54631762	54632544	MusHAL1_5end	+	9.8
chr1	54669108	54670029	L1VL1_5end	+	12.3
chr1	55121588	55121987	MusHAL1_5end	-	27.9
chr1	55124181	55124985	L1VL2_5end	+	6.4
chr1	55315303	55315910	MusHAL1_5end	+	13.2
chr1	55325309	55325890	L1_Mus3_5end	-	12
chr1	55373245	55374214	L1VL1_5end	+	6.6
chr1	55392489	55393216	L1Md_F_5end	-	11.9
chr1	55481629	55482728	L1Md_Gf_5end	-	0.7
chr1	55493487	55493588	L1Md_F_5end	+	17.6
chr1	55548714	55549185	L1_Mus3_5end	-	23.4
chr1	55551270	55551440	MusHAL1_5end	-	7.6
chr1	55551833	55552635	MusHAL1_5end	-	12.4
chr1	55597951	55598210	L1Md_F_5end	-	21.8
chr1	55722904	55723754	L1VL2_5end	-	10
chr1	55773217	55774170	L1Md_A_5end	+	3.6
chr1	55846413	55847528	L1_Mus3_5end	-	14.2
chr1	56059940	56060250	L1Md_Gf_5end	-	9.3
chr1	56097624	56099265	L1Md_F_5end	-	17.7
chr1	56105355	56105590	MusHAL1_5end	+	25.5
chr1	56137031	56138161	L1Md_A_5end	+	0.9
chr1	56158713	56159208	MusHAL1_5end	-	11.7
chr1	56380333	56381408	L1Md_Gf_5end	+	1.2
chr1	56449229	56449347	L1VL2_5end	-	26.1
chr1	56463978	56464845	L1Md_Gf_5end	-	0.6
chr1	56473068	56473475	MusHAL1_5end	+	23.9
chr1	56497748	56498671	L1Md_A_5end	-	17.4
chr1	56622071	56622268	L1VL2_5end	-	28
chr1	56688161	56688351	L1_Mus3_5end	+	24.9
chr1	56714379	56715836	L1Md_Gf_5end	+	2.6
chr1	57016847	57017661	L1VL2_5end	-	8.5
chr1	57069536	57070865	L1Md_F_5end	-	15.8
chr1	57177139	57177266	L1_Mus3_5end	+	23.8
chr1	57177389	57178189	L1_Mus3_5end	+	17
chr1	57179988	57180901	L1Md_A_5end	+	14.4
chr1	57283770	57284097	MusHAL1_5end	-	17.7
chr1	57317315	57317914	L1Md_F_5end	-	9.8
chr1	57505498	57506453	L1Md_A_5end	-	15
chr1	57557469	57558435	L1VL2_5end	-	13.2
chr1	57655183	57655623	L1VL1_5end	+	16.2
chr1	57720928	57721569	MusHAL1_5end	+	7.5
chr1	57981636	57981856	L1_Mus3_5end	+	25.6
chr1	58010414	58011358	MusHAL1_5end	-	14.2
chr1	58134650	58135244	L1_Mus3_5end	-	12.8
chr1	58321686	58322569	L1VL1_5end	-	20.5
chr1	58386252	58386864	L1VL2_5end	-	9.9
chr1	58606053	58606847	L1Md_F_5end	+	14.2
chr1	58607410	58607766	L1_Mus3_5end	+	12.9
chr1	58672115	58672926	L1VL2_5end	+	9.4
chr1	58680736	58681454	L1VL2_5end	+	10
chr1	58775537	58776275	L1Md_A_5end	+	13.1
chr1	58779602	58780362	MusHAL1_5end	+	15.1
chr1	58789218	58789422	MusHAL1_5end	+	28.8
chr1	58789603	58789822	MusHAL1_5end	+	20.7
chr1	58841171	58841522	MusHAL1_5end	-	25.8
chr1	58868698	58869514	L1Md_Gf_5end	+	8.3
chr1	58878890	58879246	L1VL2_5end	+	10.9
chr1	58885935	58886405	L1_Mus3_5end	+	12.6
chr1	58926756	58927505	L1VL2_5end	+	7.3
chr1	60048220	60048746	L1VL1_5end	-	6.9
chr1	60049099	60049161	L1VL1_5end	-	19.1
chr1	60057990	60058650	L1VL1_5end	+	6.8
chr1	60058687	60058932	L1VL1_5end	+	6.8
chr1	60303547	60303752	L1_Mus3_5end	-	25.8
chr1	60308536	60309405	L1VL2_5end	-	8.5
chr1	60320114	60321451	L1Md_A_5end	+	0.8
chr1	60348971	60349899	MusHAL1_5end	-	10.7
chr1	60393022	60393782	L1VL2_5end	-	9.6
chr1	60635944	60636804	L1Md_Gf_5end	-	5.8
chr1	60678796	60679232	MusHAL1_5end	-	23.6
chr1	60687821	60688787	L1Md_A_5end	+	5
chr1	60832212	60832380	L1_Mus3_5end	-	26.4
chr1	60965406	60965985	MusHAL1_5end	-	6
chr1	61209559	61210688	L1Md_A_5end	+	0.9
chr1	61367453	61368649	L1Md_A_5end	-	2.7
chr1	61446608	61447336	L1Md_F_5end	+	11.7
chr1	61469614	61469691	L1VL1_5end	-	14.3
chr1	61497133	61499623	L1Md_Gf_5end	-	3.8
chr1	61508134	61508443	MusHAL1_5end	+	9.4
chr1	61514245	61516006	L1Md_Gf_5end	+	2.7
chr1	61569254	61570223	L1Md_A_5end	+	7.4
chr1	61585539	61587292	L1Md_A_5end	-	2.4
chr1	61605285	61606109	L1Md_A_5end	-	19.8
chr1	61670738	61672075	L1Md_A_5end	+	0.8
chr1	61754475	61754946	MusHAL1_5end	-	21
chr1	62004214	62004612	MusHAL1_5end	-	23.7
chr1	62105288	62105676	L1Md_Gf_5end	-	0.3
chr1	62220210	62221165	L1Md_A_5end	+	7.7
chr1	62295397	62296962	L1Md_Gf_5end	+	1.5
chr1	62676702	62677568	L1Md_Gf_5end	-	0.5
chr1	62870206	62870970	L1Md_A_5end	-	5.3
chr1	62897161	62897366	L1_Mus3_5end	-	23.5
chr1	63013534	63014124	L1Md_Gf_5end	+	13.4
chr1	63335789	63336663	L1VL2_5end	-	7.9
chr1	63345562	63346386	L1VL2_5end	-	11.7
chr1	63634921	63635346	MusHAL1_5end	+	25.3
chr1	63648598	63648893	MusHAL1_5end	+	28.9
chr1	63648942	63649456	L1VL2_5end	+	14.9
chr1	63802965	63804377	L1Md_F_5end	-	16.7
chr1	63810125	63810555	MusHAL1_5end	+	23.9
chr1	63835208	63836534	L1Md_A_5end	-	1.1
chr1	63859131	63860288	L1Md_A_5end	+	3
chr1	63886210	63888058	L1Md_F_5end	+	17.6
chr1	64259753	64260678	L1Md_Gf_5end	+	11.7
chr1	64267432	64268459	L1_Mus3_5end	+	18.3
chr1	64331628	64332398	MusHAL1_5end	+	10.7
chr1	64369723	64370585	L1VL2_5end	+	10.3
chr1	64437168	64437974	L1VL2_5end	+	8.6
chr1	64477033	64477977	L1Md_A_5end	+	13.9
chr1	64498967	64499071	L1_Mus3_5end	+	20.4
chr1	64587134	64587345	L1Md_A_5end	-	9.4
chr1	64594846	64595648	MusHAL1_5end	-	18.6
chr1	64595727	64595924	MusHAL1_5end	-	27.6
chr1	65241938	65242173	L1VL2_5end	-	25.8
chr1	65324614	65325442	L1VL2_5end	+	17.2
chr1	65397914	65398031	MusHAL1_5end	+	26.9
chr1	65398067	65398286	L1_Mus3_5end	+	25.7
chr1	65417153	65418317	L1Md_A_5end	-	3.6
chr1	65429092	65429998	L1Md_A_5end	-	7.3
chr1	65440177	65441117	L1VL2_5end	+	11.5
chr1	65442416	65443034	L1_Mus3_5end	+	10.5
chr1	65458445	65458633	L1_Mus3_5end	-	25.3
chr1	65482087	65482674	L1VL2_5end	+	14.3
chr1	65522833	65523534	L1Md_A_5end	-	13.3
chr1	65526354	65527279	L1_Mus3_5end	+	18.8
chr1	65533316	65533812	L1Md_F_5end	+	8.7
chr1	65555119	65556242	L1VL1_5end	+	6.6
chr1	65592916	65593810	MusHAL1_5end	+	24.1
chr1	65596225	65596475	MusHAL1_5end	-	13.2
chr1	65627010	65627212	MusHAL1_5end	+	10.5
chr1	65627559	65627624	L1VL1_5end	+	13.6
chr1	65628114	65629032	L1VL1_5end	+	11.5
chr1	65705680	65706108	MusHAL1_5end	+	28.2
chr1	65711081	65711364	L1VL2_5end	+	21.3
chr1	65749026	65749972	L1Md_A_5end	+	4.3
chr1	65766626	65767457	MusHAL1_5end	-	13.5
chr1	65770903	65770994	L1VL1_5end	+	28.3
chr1	65772520	65772678	L1VL2_5end	+	27.7
chr1	65779857	65780764	L1Md_F_5end	+	10
chr1	65855958	65856364	MusHAL1_5end	-	27.5
chr1	65907986	65908797	L1Md_F_5end	-	11.7
chr1	65943468	65943644	L1VL1_5end	+	27.3
chr1	65978689	65980154	L1Md_F_5end	-	17.2
chr1	65998128	65998895	L1Md_F_5end	-	15.3
chr1	66016480	66017262	L1Md_Gf_5end	-	12
chr1	66030009	66030746	L1Md_A_5end	-	14.6
chr1	66036916	66037879	L1Md_A_5end	+	5.9
chr1	66048536	66049454	L1Md_A_5end	+	4.7
chr1	66068363	66068452	L1VL1_5end	+	14.4
chr1	66079119	66079520	MusHAL1_5end	+	30.2
chr1	66089062	66089800	L1_Mus3_5end	+	14.9
chr1	66276298	66277738	L1Md_F_5end	-	16.5
chr1	66520269	66521207	L1Md_A_5end	-	4.7
chr1	66539342	66539627	MusHAL1_5end	-	23.2
chr1	66580656	66581594	L1Md_A_5end	-	1.7
chr1	66582124	66583110	L1VL2_5end	-	9.8
chr1	66593988	66594954	L1VL2_5end	+	10.1
chr1	66659469	66660423	L1Md_A_5end	+	18.3
chr1	66888277	66888986	L1VL2_5end	+	15.8
chr1	66968743	66969587	L1Md_F_5end	-	4.7
chr1	66971298	66972273	MusHAL1_5end	-	10.5
chr1	67240087	67241025	L1Md_A_5end	+	9.1
chr1	67277124	67278069	L1Md_A_5end	+	4
chr1	67376141	67376781	L1Md_A_5end	-	21.1
chr1	67443070	67443273	L1VL2_5end	+	29.7
chr1	67541903	67543062	L1Md_A_5end	-	6
chr1	67587424	67588346	L1Md_A_5end	+	1.4
chr1	67624897	67625859	L1Md_A_5end	-	7.6
chr1	67687821	67688761	L1Md_A_5end	-	5.3
chr1	67695103	67695854	MusHAL1_5end	+	12.3
chr1	67713686	67714485	L1Md_F_5end	+	13.5
chr1	67833388	67834699	L1Md_A_5end	-	14.4
chr1	67888902	67889708	L1Md_Gf_5end	-	11.3
chr1	67904186	67904331	L1_Mus3_5end	+	21.2
chr1	67919738	67920639	L1Md_F_5end	-	10.8
chr1	67993010	67993270	L1VL2_5end	-	6.5
chr1	67994485	67994905	L1VL2_5end	-	13.1
chr1	68017985	68018920	L1Md_F_5end	-	13.8
chr1	68268129	68269227	L1Md_A_5end	+	1.6
chr1	68321541	68321832	L1VL2_5end	+	23.4
chr1	68405852	68406815	L1Md_A_5end	+	5.4
chr1	68468959	68470286	L1Md_A_5end	+	4.8
chr1	68481082	68481167	L1VL1_5end	+	25.1
chr1	68481220	68481868	L1VL1_5end	+	25
chr1	68588382	68589691	L1Md_Gf_5end	-	9
chr1	68598272	68599519	L1Md_Gf_5end	+	8.8
chr1	68624913	68626160	L1Md_Gf_5end	+	9.6
chr1	69191509	69192673	L1Md_A_5end	+	2.9
chr1	69231434	69233172	L1Md_Gf_5end	+	2.7
chr1	69257233	69257989	L1_Mus3_5end	+	14.7
chr1	69621251	69622308	L1VL1_5end	+	18.4
chr1	69741591	69742723	L1Md_F_5end	+	13.2
chr1	69915254	69916171	L1Md_A_5end	-	16.1
chr1	69917038	69917145	MusHAL1_5end	-	23.4
chr1	69930864	69931488	MusHAL1_5end	+	12.9
chr1	69940338	69941456	L1Md_A_5end	+	0.8
chr1	69968107	69969128	L1Md_Gf_5end	-	0.6
chr1	69972914	69973737	L1Md_F_5end	-	13.3
chr1	69982424	69982822	MusHAL1_5end	+	26.3
chr1	70091811	70092579	L1Md_F_5end	+	15
chr1	70141823	70142263	MusHAL1_5end	-	23.9
chr1	70208715	70209770	L1Md_Gf_5end	+	0.6
chr1	70334169	70334549	MusHAL1_5end	-	16.8
chr1	70455851	70455905	L1VL1_5end	+	14.6
chr1	70544828	70545088	L1_Mus3_5end	+	10.7
chr1	70556296	70556336	L1Md_A_5end	+	17.1
chr1	70634184	70635563	L1Md_A_5end	-	3.4
chr1	70985326	70986871	L1Md_A_5end	-	2
chr1	71084877	71086422	L1Md_A_5end	-	2
chr1	71124285	71125105	L1VL2_5end	-	7.9
chr1	71151375	71152292	L1Md_A_5end	-	16.7
chr1	71172738	71172932	L1_Mus3_5end	+	28.3
chr1	71216665	71217586	L1VL2_5end	-	12.9
chr1	71250560	71251419	L1Md_Gf_5end	+	0.2
chr1	72547327	72548426	L1Md_A_5end	-	4.9
chr1	72662456	72663292	L1VL2_5end	+	11.6
chr1	72924306	72925028	L1Md_A_5end	-	12.5
chr1	73291916	73292872	L1Md_A_5end	+	7.3
chr1	73323039	73324532	L1Md_F_5end	-	17.8
chr1	73421069	73421113	L1Md_Gf_5end	-	6.7
chr1	73478043	73478874	L1Md_F_5end	-	11.9
chr1	73554398	73555360	L1Md_A_5end	-	3.5
chr1	73646945	73648074	L1Md_A_5end	+	0.6
chr1	73707721	73708534	L1Md_Gf_5end	+	11.5
chr1	73736648	73737662	L1_Mus3_5end	-	15.9
chr1	73885251	73886529	L1Md_Gf_5end	+	2.1
chr1	73895140	73896310	L1Md_F_5end	+	14.2
chr1	75713154	75715492	L1Md_Gf_5end	-	3.1
chr1	75856902	75857429	MusHAL1_5end	-	7.6
chr1	76179090	76179920	L1Md_F_5end	-	12.4
chr1	76231169	76232081	L1Md_A_5end	+	17
chr1	76232113	76232342	L1Md_A_5end	+	17.5
chr1	76311962	76313126	L1Md_A_5end	+	2.6
chr1	76350296	76350498	L1_Mus3_5end	+	25.1
chr1	76351328	76352361	L1Md_Gf_5end	+	7.1
chr1	76384047	76384786	L1Md_A_5end	-	11.9
chr1	76459995	76461075	L1Md_Gf_5end	+	1
chr1	76478851	76479207	MusHAL1_5end	-	12.8
chr1	76519234	76519972	MusHAL1_5end	-	19.2
chr1	76571842	76572026	L1Md_F_5end	-	17.7
chr1	76580630	76580924	MusHAL1_5end	-	28.4
chr1	76605996	76606758	L1VL2_5end	+	11.7
chr1	76766182	76766518	L1Md_F_5end	-	18.2
chr1	76826601	76827100	L1Md_A_5end	-	13.7
chr1	77570996	77571563	MusHAL1_5end	+	10.5
chr1	77571747	77571986	MusHAL1_5end	+	6.2
chr1	77615706	77616352	L1_Mus3_5end	-	12.5
chr1	77783488	77784489	L1Md_A_5end	+	4.6
chr1	77941970	77942581	L1Md_Gf_5end	-	5.3
chr1	77966646	77966846	L1_Mus3_5end	+	23.7
chr1	78246216	78247310	L1Md_Gf_5end	-	1.1
chr1	78257898	78258158	MusHAL1_5end	-	6.1
chr1	78258558	78259125	MusHAL1_5end	-	10.2
chr1	78492789	78493660	L1VL2_5end	+	9.2
chr1	78757823	78758587	MusHAL1_5end	-	18.9
chr1	78781071	78781870	L1Md_F_5end	-	6.1
chr1	78800047	78801893	L1Md_F_5end	+	11.7
chr1	78872040	78872681	MusHAL1_5end	-	15.3
chr1	78954345	78955451	L1Md_A_5end	-	1
chr1	78989076	78990426	L1Md_A_5end	-	3.6
chr1	79013318	79014264	L1Md_F_5end	-	12.2
chr1	79044609	79045456	L1Md_Gf_5end	-	5.9
chr1	79053999	79054639	MusHAL1_5end	-	17
chr1	79098414	79099741	L1Md_A_5end	+	4.5
chr1	79106290	79106440	L1VL1_5end	-	20
chr1	79114104	79114575	MusHAL1_5end	-	28.2
chr1	79125438	79126726	L1Md_F_5end	-	15.3
chr1	79171417	79172366	MusHAL1_5end	+	13.5
chr1	79254098	79255062	L1Md_A_5end	-	3.4
chr1	79281263	79282187	L1Md_A_5end	-	5.5
chr1	79282964	79283294	L1_Mus3_5end	+	23.4
chr1	79328396	79329740	L1_Mus3_5end	-	16
chr1	79380836	79381964	L1Md_Gf_5end	+	1
chr1	79488365	79489308	L1Md_A_5end	+	5.8
chr1	79497303	79498110	L1Md_F_5end	+	12
chr1	79555489	79556361	L1Md_Gf_5end	-	5.8
chr1	79931639	79931745	L1VL1_5end	+	3.8
chr1	79974492	79975420	L1Md_A_5end	-	14.5
chr1	80007025	80008194	L1Md_A_5end	-	3.5
chr1	80041935	80042385	MusHAL1_5end	+	18.2
chr1	80045379	80046222	L1Md_Gf_5end	+	11.9
chr1	80351915	80352731	L1Md_F_5end	+	12.4
chr1	80363600	80364183	MusHAL1_5end	+	14.5
chr1	80389093	80389751	L1VL2_5end	-	8.2
chr1	80432830	80433091	MusHAL1_5end	-	25.2
chr1	80692988	80694314	L1Md_A_5end	-	0.8
chr1	80694524	80695542	L1Md_F_5end	-	16.4
chr1	80785980	80786288	L1_Mus3_5end	+	21.4
chr1	80875985	80876697	L1Md_A_5end	+	9.8
chr1	80916150	80917059	L1VL2_5end	+	17.6
chr1	80983780	80985039	L1Md_Gf_5end	+	2.3
chr1	81016921	81017665	L1Md_F_5end	-	12.4
chr1	81205260	81205464	MusHAL1_5end	-	24.9
chr1	81260707	81260846	L1_Mus3_5end	-	17.3
chr1	81396318	81397205	L1Md_F_5end	-	5.9
chr1	81419669	81421330	L1Md_Gf_5end	+	2.7
chr1	81431288	81432061	MusHAL1_5end	-	12.4
chr1	81443878	81445072	L1VL1_5end	+	23.2
chr1	81491535	81492309	L1Md_A_5end	+	8.9
chr1	81498476	81499547	L1Md_Gf_5end	+	0.7
chr1	81679490	81679785	MusHAL1_5end	+	21.2
chr1	81761268	81761594	MusHAL1_5end	+	28.6
chr1	81768177	81768512	L1_Mus3_5end	-	17.6
chr1	81806884	81807783	L1Md_F_5end	-	11.7
chr1	81833665	81833987	L1VL1_5end	-	3.1
chr1	81834363	81835175	L1VL1_5end	-	8.2
chr1	82121888	82121988	L1Md_F_5end	+	10.9
chr1	82173621	82174722	L1Md_Gf_5end	+	6.9
chr1	82510413	82511535	L1VL1_5end	+	18.4
chr1	82703075	82704136	L1Md_F_5end	+	11.7
chr1	83175793	83176186	MusHAL1_5end	-	25.7
chr1	83309000	83309741	L1Md_F_5end	-	15.9
chr1	83369684	83370630	L1Md_A_5end	+	5.7
chr1	83448225	83448863	L1Md_F_5end	-	11.7
chr1	83462070	83463410	L1Md_A_5end	-	1
chr1	83516424	83517508	L1Md_Gf_5end	-	6.9
chr1	83519102	83519817	MusHAL1_5end	+	10.9
chr1	83615304	83616261	L1Md_A_5end	+	3.9
chr1	83673151	83674108	L1Md_A_5end	+	5.7
chr1	83819613	83820477	L1Md_Gf_5end	+	0.5
chr1	83910713	83911659	L1Md_A_5end	+	13.6
chr1	84121708	84122837	L1Md_A_5end	+	1
chr1	84263511	84265478	L1Md_A_5end	+	3.2
chr1	84340552	84341772	L1_Mus3_5end	+	19
chr1	84378712	84379675	L1Md_Gf_5end	-	6.1
chr1	84451681	84452964	L1Md_A_5end	+	1.2
chr1	84569393	84570150	L1Md_A_5end	-	9.1
chr1	84700608	84701945	L1Md_A_5end	+	0.8
chr1	84973497	84974304	L1Md_F_5end	-	10.6
chr1	84981014	84981251	MusHAL1_5end	-	29
chr1	85005043	85005280	MusHAL1_5end	+	25.4
chr1	85012939	85013744	L1Md_F_5end	+	10.5
chr1	85019817	85021177	L1Md_A_5end	-	4.5
chr1	85047308	85049068	L1Md_Gf_5end	+	9.8
chr1	85056507	85057948	L1Md_F_5end	-	16.4
chr1	85066236	85067393	L1Md_A_5end	-	2.9
chr1	85126484	85126721	MusHAL1_5end	+	27.4
chr1	85133608	85134682	L1Md_F_5end	+	14.9
chr1	85147579	85148633	L1Md_A_5end	+	8.2
chr1	85220572	85224573	L1Md_A_5end	+	8.2
chr1	85230650	85231502	L1Md_F_5end	-	10.2
chr1	85238212	85238449	MusHAL1_5end	-	29.4
chr1	85292679	85292915	MusHAL1_5end	+	29.5
chr1	85299648	85300454	L1Md_F_5end	+	10.9
chr1	85339177	85340294	L1Md_A_5end	-	3.9
chr1	85457959	85458196	MusHAL1_5end	+	28.6
chr1	85464927	85466003	L1Md_Gf_5end	+	12.7
chr1	85515727	85516586	L1Md_Gf_5end	+	5.6
chr1	85559938	85560949	L1Md_Gf_5end	-	13.4
chr1	85567666	85567903	MusHAL1_5end	-	27
chr1	86775138	86775803	L1Md_Gf_5end	+	9.2
chr1	86805993	86806820	MusHAL1_5end	+	19
chr1	86828668	86829591	L1Md_A_5end	+	13.7
chr1	88033883	88035427	L1Md_A_5end	-	2.3
chr1	88078150	88079111	MusHAL1_5end	-	10.7
chr1	88858619	88859457	L1_Mus3_5end	-	14.8
chr1	89216636	89218378	L1Md_A_5end	+	2.5
chr1	89291078	89291293	L1_Mus3_5end	+	26.1
chr1	91727729	91728082	MusHAL1_5end	-	30.6
chr1	92417462	92418596	L1Md_A_5end	-	1.9
chr1	92553845	92554943	L1Md_F_5end	-	8.7
chr1	92561341	92561493	L1VL2_5end	+	22
chr1	92575677	92576476	L1_Mus3_5end	+	11.8
chr1	92970360	92971104	L1Md_F_5end	-	11.8
chr1	93844493	93845625	L1Md_Gf_5end	-	7.3
chr1	94099088	94099735	L1Md_F_5end	-	16.7
chr1	94100931	94102029	L1Md_F_5end	+	13.8
chr1	94119633	94120738	L1VL1_5end	+	17
chr1	94133343	94134344	L1Md_A_5end	-	17.5
chr1	94150845	94152151	L1Md_Gf_5end	+	2
chr1	94162328	94162750	MusHAL1_5end	+	20.4
chr1	94199265	94200230	L1Md_A_5end	-	15.6
chr1	94201364	94202377	L1Md_F_5end	-	12.2
chr1	94228280	94229398	L1VL1_5end	+	20.8
chr1	94241203	94242350	L1Md_A_5end	-	4.6
chr1	94247643	94248614	L1VL2_5end	-	12.2
chr1	94259972	94261062	L1Md_Gf_5end	-	6.5
chr1	94294465	94295309	L1Md_F_5end	-	6.2
chr1	94351569	94352475	L1Md_A_5end	-	15.7
chr1	94393351	94394688	L1Md_A_5end	-	1.2
chr1	94399426	94400391	L1Md_A_5end	+	3.7
chr1	94407707	94408626	L1Md_A_5end	-	17.5
chr1	94418985	94419777	MusHAL1_5end	+	12.6
chr1	94420381	94420589	MusHAL1_5end	+	13.4
chr1	94480697	94482225	L1Md_A_5end	-	2.4
chr1	94492097	94492318	L1VL2_5end	+	6
chr1	94515227	94516144	L1_Mus3_5end	+	16.2
chr1	94593205	94594293	L1VL1_5end	+	19.3
chr1	94644229	94644304	L1_Mus3_5end	+	9.7
chr1	94651752	94652253	L1Md_Gf_5end	-	3.5
chr1	94692892	94694229	L1VL1_5end	-	19
chr1	94728242	94729739	L1Md_Gf_5end	-	2
chr1	94805953	94807541	L1Md_F_5end	+	10.7
chr1	94820094	94820279	L1_Mus3_5end	+	20.9
chr1	94921473	94922439	L1Md_F_5end	+	14.5
chr1	94959697	94960460	L1Md_A_5end	-	8.6
chr1	95050081	95051009	L1Md_A_5end	+	18.3
chr1	95092535	95093322	MusHAL1_5end	-	21.6
chr1	95130504	95131418	L1Md_F_5end	-	8.7
chr1	95157012	95158103	L1Md_F_5end	-	10.2
chr1	95237623	95239377	L1Md_A_5end	-	2.7
chr1	95346342	95346930	L1Md_F_5end	+	12.3
chr1	95361512	95362245	MusHAL1_5end	-	20.2
chr1	95492640	95493070	MusHAL1_5end	-	26.7
chr1	95516665	95518106	L1Md_F_5end	-	16.4
chr1	95542714	95543576	L1Md_F_5end	+	12.7
chr1	95553134	95554415	L1_Mus3_5end	+	17.3
chr1	95691498	95692228	L1_Mus3_5end	-	12.3
chr1	95735477	95736148	L1VL1_5end	+	16.2
chr1	95736170	95736237	L1_Mus3_5end	+	20.8
chr1	95760586	95761496	L1VL2_5end	-	12.8
chr1	95772613	95773045	MusHAL1_5end	-	28.9
chr1	95783348	95784509	L1Md_A_5end	+	5
chr1	95797141	95797834	L1_Mus3_5end	-	18.5
chr1	95843145	95844108	L1Md_A_5end	+	15.5
chr1	95855760	95856695	L1Md_A_5end	-	10.8
chr1	95863125	95863993	L1Md_A_5end	-	18.6
chr1	95911916	95912309	MusHAL1_5end	-	23.2
chr1	95940328	95941081	L1Md_A_5end	+	14.5
chr1	95958921	95959886	L1Md_A_5end	+	15.8
chr1	95982454	95982834	L1_Mus3_5end	+	28.3
chr1	96093473	96094412	L1Md_A_5end	+	7.5
chr1	96110239	96111134	MusHAL1_5end	-	14
chr1	96120604	96121703	L1Md_F_5end	-	10
chr1	96144809	96145541	L1Md_F_5end	-	10.6
chr1	96171326	96171917	L1Md_F_5end	+	13
chr1	96181052	96181260	MusHAL1_5end	-	17.4
chr1	96181613	96182015	L1VL2_5end	-	20.1
chr1	96191283	96192401	L1Md_A_5end	+	1.5
chr1	96202180	96202411	MusHAL1_5end	+	32.9
chr1	96204871	96205591	L1Md_Gf_5end	+	11.4
chr1	96240817	96241784	L1Md_Gf_5end	+	6.7
chr1	96257113	96257254	L1_Mus3_5end	+	19.7
chr1	96333459	96334444	L1Md_Gf_5end	-	14.3
chr1	96337150	96337393	L1_Mus3_5end	-	17.6
chr1	96438756	96439712	L1Md_A_5end	+	7
chr1	96480834	96481814	L1Md_F_5end	-	13.5
chr1	96533348	96534277	L1Md_A_5end	+	7.3
chr1	96572423	96573387	L1Md_A_5end	+	4.9
chr1	96663220	96664161	L1Md_A_5end	+	15.4
chr1	96669230	96670099	L1Md_Gf_5end	+	6.8
chr1	96699177	96700114	L1Md_A_5end	+	17.3
chr1	96749294	96750264	L1Md_A_5end	+	15
chr1	96776875	96777643	MusHAL1_5end	-	10.2
chr1	96891650	96891736	L1Md_Gf_5end	+	17.5
chr1	97010325	97011258	L1Md_A_5end	-	18.4
chr1	97022259	97022705	L1_Mus3_5end	+	16.3
chr1	97040081	97040560	MusHAL1_5end	+	27
chr1	97050658	97051355	L1Md_A_5end	-	16.4
chr1	97109516	97110336	L1Md_F_5end	+	17.2
chr1	97151320	97151989	L1Md_F_5end	-	9
chr1	97197732	97198619	L1Md_A_5end	-	6.4
chr1	97229143	97230060	L1Md_F_5end	+	17.7
chr1	97253694	97253860	L1VL1_5end	-	16.7
chr1	97278042	97278775	L1Md_A_5end	-	12.6
chr1	97279273	97280391	L1Md_A_5end	+	6.1
chr1	97307184	97307389	MusHAL1_5end	-	31
chr1	97362407	97363465	L1_Mus3_5end	-	15.8
chr1	97397557	97398502	L1Md_A_5end	-	6.7
chr1	97411649	97412164	MusHAL1_5end	-	22.7
chr1	97422440	97423534	L1Md_Gf_5end	-	1.4
chr1	97428552	97428964	MusHAL1_5end	-	11.8
chr1	97487023	97487753	MusHAL1_5end	-	18.7
chr1	97490068	97490336	L1VL1_5end	+	19.2
chr1	97493925	97494842	L1Md_A_5end	-	18.9
chr1	97504263	97505094	L1Md_F_5end	+	7.8
chr1	97512090	97513448	L1Md_A_5end	-	5.1
chr1	97521608	97522116	MusHAL1_5end	-	18.9
chr1	97526174	97527068	L1Md_A_5end	+	18.3
chr1	97535136	97535547	MusHAL1_5end	-	11.5
chr1	97682191	97683310	L1Md_F_5end	-	13.2
chr1	97865696	97866729	L1Md_Gf_5end	+	6.9
chr1	98110239	98111184	L1Md_A_5end	+	4.4
chr1	98201135	98202175	L1Md_Gf_5end	+	6.3
chr1	98211059	98211838	MusHAL1_5end	+	14.2
chr1	98235025	98235665	L1Md_A_5end	+	13.1
chr1	98242432	98242902	L1Md_A_5end	+	10.6
chr1	98283603	98284527	L1Md_A_5end	+	13.3
chr1	98321215	98322140	L1Md_F_5end	-	10
chr1	98329499	98330429	L1VL1_5end	+	10.7
chr1	98340828	98341672	L1VL2_5end	+	18.4
chr1	98344658	98345421	L1_Mus3_5end	+	13
chr1	98366440	98367728	L1Md_Gf_5end	+	2.1
chr1	98385149	98386540	L1Md_Gf_5end	+	9.7
chr1	98401533	98402371	L1Md_A_5end	-	17.7
chr1	98404574	98404887	MusHAL1_5end	+	24.4
chr1	98410825	98411141	MusHAL1_5end	+	25
chr1	98411538	98411939	MusHAL1_5end	+	13.2
chr1	98412163	98412406	L1VL1_5end	-	8.7
chr1	98418440	98419312	L1Md_Gf_5end	-	13.9
chr1	98439814	98440940	L1_Mus3_5end	-	15.1
chr1	98451441	98452575	L1Md_A_5end	-	19.5
chr1	98455390	98456358	L1VL1_5end	-	13.8
chr1	98472522	98473401	L1Md_F_5end	-	7.4
chr1	98489296	98490264	MusHAL1_5end	-	18.2
chr1	98522765	98523416	L1_Mus3_5end	-	17.3
chr1	98527043	98527382	MusHAL1_5end	+	21.5
chr1	98541059	98541344	L1_Mus3_5end	-	12.6
chr1	98541533	98541956	L1_Mus3_5end	-	17.8
chr1	98544492	98545051	L1Md_A_5end	-	14.7
chr1	98619842	98620989	L1Md_A_5end	-	4.8
chr1	98650228	98651392	L1Md_A_5end	-	4.1
chr1	98691070	98691249	MusHAL1_5end	-	29.8
chr1	98751761	98752029	MusHAL1_5end	+	25
chr1	98752423	98752591	L1_Mus3_5end	+	24.7
chr1	98779562	98779963	MusHAL1_5end	-	24.4
chr1	98845389	98846346	L1Md_A_5end	-	4.7
chr1	98871704	98872764	L1_Mus3_5end	-	18.6
chr1	98888526	98889638	L1Md_Gf_5end	-	7.7
chr1	98895623	98896468	L1Md_Gf_5end	+	5.8
chr1	98936874	98937181	MusHAL1_5end	+	25.7
chr1	98946788	98947721	L1Md_A_5end	+	4.4
chr1	99010255	99011044	L1Md_F_5end	-	13.9
chr1	99038786	99039705	L1Md_A_5end	+	16.7
chr1	99064990	99065948	L1VL1_5end	-	13.7
chr1	99077919	99078984	MusHAL1_5end	-	14.4
chr1	99093879	99094974	L1_Mus3_5end	-	16.8
chr1	99094998	99095154	L1_Mus3_5end	-	16.7
chr1	99144476	99144858	MusHAL1_5end	-	23.1
chr1	99175802	99176634	MusHAL1_5end	+	14.3
chr1	99183201	99184343	L1Md_A_5end	+	1.3
chr1	99203062	99204208	L1Md_A_5end	+	5.4
chr1	99244009	99244232	MusHAL1_5end	+	20.8
chr1	99258677	99259613	L1Md_A_5end	-	16.2
chr1	99308306	99308565	L1VL1_5end	-	11.3
chr1	99350824	99351959	L1Md_A_5end	-	0.8
chr1	99368851	99370009	L1VL1_5end	-	22
chr1	99378836	99379088	L1Md_F_5end	-	3.6
chr1	99416830	99417692	L1Md_A_5end	-	16.2
chr1	99417930	99418643	L1VL2_5end	+	11.9
chr1	99464992	99465592	MusHAL1_5end	-	16.1
chr1	99476899	99477362	MusHAL1_5end	-	22.9
chr1	99489265	99489919	MusHAL1_5end	+	15.1
chr1	99510229	99510671	MusHAL1_5end	-	27.2
chr1	99547439	99547696	L1_Mus3_5end	-	18.3
chr1	99597459	99598274	L1_Mus3_5end	-	13
chr1	99598299	99598426	L1VL2_5end	-	24.2
chr1	99816717	99817537	MusHAL1_5end	-	25.8
chr1	99823187	99824307	L1Md_A_5end	-	4.1
chr1	99827911	99828569	MusHAL1_5end	-	20.7
chr1	99913924	99914905	MusHAL1_5end	+	14.7
chr1	99947316	99948120	L1VL2_5end	+	17.8
chr1	99948301	99948474	L1Md_A_5end	+	21.9
chr1	100015019	100015193	MusHAL1_5end	-	11.1
chr1	100138010	100138209	MusHAL1_5end	-	19
chr1	100157231	100158086	MusHAL1_5end	-	22.6
chr1	100176976	100177633	L1Md_F_5end	+	12.9
chr1	100190219	100191258	L1VL2_5end	-	14.9
chr1	100319520	100320733	L1Md_A_5end	-	5.2
chr1	100387358	100388144	L1VL1_5end	+	16.1
chr1	100403289	100404229	L1Md_F_5end	+	9.3
chr1	100438615	100438881	MusHAL1_5end	+	21.4
chr1	100463451	100464301	MusHAL1_5end	-	24
chr1	100464326	100464387	L1VL2_5end	-	19.7
chr1	100538088	100538350	L1_Mus3_5end	+	29.1
chr1	100559595	100560517	L1Md_A_5end	+	17.4
chr1	100573459	100575762	L1_Mus3_5end	+	18.4
chr1	100635843	100637319	L1Md_A_5end	+	9.9
chr1	100656104	100656438	L1_Mus3_5end	-	19.7
chr1	100661972	100662288	L1VL1_5end	-	23
chr1	100751549	100752583	L1Md_Gf_5end	-	8.2
chr1	100754319	100756071	L1Md_A_5end	+	3
chr1	100791645	100792621	L1Md_F_5end	+	18.1
chr1	100813702	100814080	MusHAL1_5end	-	20.9
chr1	100820371	100820653	MusHAL1_5end	+	23.8
chr1	100836852	100837390	L1Md_Gf_5end	-	11.8
chr1	100838871	100839103	L1VL2_5end	+	23.9
chr1	100841111	100842197	L1VL1_5end	-	19.7
chr1	100849985	100851061	L1VL2_5end	-	20.7
chr1	100869714	100870332	L1_Mus3_5end	+	16
chr1	100895670	100896162	MusHAL1_5end	+	20
chr1	100896229	100896380	MusHAL1_5end	+	20
chr1	100985753	100986932	L1Md_A_5end	-	4.3
chr1	100993605	100994762	L1Md_A_5end	-	3.3
chr1	101040095	101041027	L1Md_A_5end	+	1.5
chr1	101082482	101083039	L1VL2_5end	+	15.3
chr1	101083274	101083444	L1VL2_5end	+	13.5
chr1	101084124	101084964	L1_Mus3_5end	+	17.9
chr1	101202551	101202863	MusHAL1_5end	+	22.9
chr1	101212048	101213096	L1VL1_5end	+	20.3
chr1	101233654	101234736	L1_Mus3_5end	+	16.9
chr1	101268432	101269395	L1Md_A_5end	-	4.6
chr1	101293715	101294266	L1VL2_5end	-	29.1
chr1	101294300	101294729	L1VL2_5end	-	24.8
chr1	101302419	101303510	L1Md_Gf_5end	+	1
chr1	101310048	101310326	L1VL2_5end	-	14
chr1	101335848	101336933	L1Md_F_5end	-	14
chr1	101364839	101365749	L1Md_Gf_5end	-	16.9
chr1	101374178	101375318	L1Md_A_5end	+	13.9
chr1	101411784	101412605	MusHAL1_5end	+	16
chr1	101419946	101421273	L1_Mus3_5end	+	18.2
chr1	101428947	101429156	MusHAL1_5end	-	31
chr1	101455629	101456585	L1Md_A_5end	+	8.6
chr1	101477104	101478025	L1_Mus3_5end	-	17.9
chr1	101486388	101487057	L1Md_F_5end	-	9.4
chr1	101540519	101540584	MusHAL1_5end	-	17.7
chr1	101540613	101541280	MusHAL1_5end	-	17.7
chr1	101544532	101544929	MusHAL1_5end	+	25.2
chr1	101551081	101551381	L1VL2_5end	-	22.9
chr1	101554360	101555175	L1Md_A_5end	+	19.2
chr1	101593017	101593834	L1Md_A_5end	-	9
chr1	101606015	101607358	L1Md_A_5end	-	1.3
chr1	101629097	101629527	L1_Mus3_5end	+	16.1
chr1	101630703	101631072	L1_Mus3_5end	+	14.7
chr1	101670740	101672149	L1Md_F_5end	-	12.4
chr1	101710174	101711852	L1VL1_5end	-	15.9
chr1	101718125	101718352	L1VL2_5end	-	26.8
chr1	101727356	101727783	MusHAL1_5end	-	18.7
chr1	101727888	101727968	L1VL2_5end	-	27.2
chr1	101736954	101737784	L1_Mus3_5end	+	17.4
chr1	101763718	101764782	L1Md_Gf_5end	-	1
chr1	101767910	101768389	MusHAL1_5end	+	23.2
chr1	101768819	101769603	MusHAL1_5end	+	16.7
chr1	101779033	101779074	L1Md_F_5end	-	9.5
chr1	101813309	101814287	MusHAL1_5end	+	16.6
chr1	101859325	101860046	L1Md_A_5end	+	12.9
chr1	101927252	101927441	L1Md_A_5end	-	13.8
chr1	101933740	101935269	L1Md_A_5end	-	2
chr1	101939097	101940772	L1Md_A_5end	-	13
chr1	101947896	101948877	MusHAL1_5end	-	17.4
chr1	101949311	101949492	MusHAL1_5end	-	28.6
chr1	102002077	102003057	L1Md_A_5end	+	2.9
chr1	102009852	102010838	L1Md_A_5end	+	6.5
chr1	102048536	102049571	L1Md_F_5end	-	18.7
chr1	102079648	102080465	L1Md_A_5end	+	13.6
chr1	102091522	102092922	L1Md_Gf_5end	-	2.6
chr1	102111295	102112294	L1VL1_5end	+	21.8
chr1	102122888	102124022	L1Md_A_5end	+	3.2
chr1	102191388	102191886	MusHAL1_5end	+	20.4
chr1	102223378	102223658	MusHAL1_5end	-	27.1
chr1	102249219	102249539	L1Md_Gf_5end	-	9.7
chr1	102254795	102256600	L1Md_A_5end	-	8.6
chr1	102259420	102260076	L1VL2_5end	-	13.6
chr1	102278795	102278985	MusHAL1_5end	+	16.2
chr1	102285664	102286593	L1_Mus3_5end	-	19.4
chr1	102300997	102301737	L1Md_A_5end	-	15.3
chr1	102343871	102344931	L1Md_F_5end	-	17.4
chr1	102388677	102389604	L1Md_A_5end	+	5.6
chr1	102432997	102433267	MusHAL1_5end	-	22
chr1	102480381	102481056	L1_Mus3_5end	-	16
chr1	102526188	102527138	L1Md_A_5end	-	5.7
chr1	102569938	102570249	MusHAL1_5end	-	14.5
[truncated: 43,431 more rows]
